# Supplementary material for: Bta-miR-223 Targeting CBLB Contributes to Resistance to Staphylococcus aureus Mastitis Through the PI3K/AKT/NF-κB Pathway
Source: Front Vet Sci. 2020 Aug 21;7:529. doi: 10.3389/fvets.2020.00529 (PMC7475710; doi:10.3389/fvets.2020.00529)
Supplement: Table S1 — Reverse transcription primer sequences for bovine miRNAs. [file Table_1.XLS]

## Sheet: Sheet1
Table S1 Reverse transcription primer sequences of miRNAs
MiRNAs	Reverse transcription primer sequences
bta-miR-223	GTCGTATCCAGTGCAGGGTCCGAGGTATTCGCACTGGATACGACTGGGGT
bta-miR-215	GTCGTATCCAGTGCAGGGTCCGAGGTATTCGCACTGGATACGACTGTCTG
bta-miR-21-5p	GTCGTATCCAGTGCAGGGTCCGAGGTATTCGCACTGGATACGACAGTCAA
bta-miR-2285f	GTCGTATCCAGTGCAGGGTCCGAGGTATTCGCACTGGATACGACCCAAAA
bta-miR-2419-5p	GTCGTATCCAGTGCAGGGTCCGAGGTATTCGCACTGGATACGACAACAGA
bta-miR-100	GTCGTATCCAGTGCAGGGTCCGAGGTATTCGCACTGGATACGACCACAAG
bta-miR-125a	GTCGTATCCAGTGCAGGGTCCGAGGTATTCGCACTGGATACGACCACAGG
bta-miR-411a	GTCGTATCCAGTGCAGGGTCCGAGGTATTCGCACTGGATACGACCGTACG
bta-miR-99a-5p	GTCGTATCCAGTGCAGGGTCCGAGGTATTCGCACTGGATACGACACAAGA
bta-mir-205	GTCGTATCCAGTGCAGGGTCCGAGGTATTCGCACTGGATACGACCAGACT
U6	GCTTCGGCAGCACATATACTAAAAT
