# Supplementary material for: Bta-miR-223 Targeting CBLB Contributes to Resistance to Staphylococcus aureus Mastitis Through the PI3K/AKT/NF-κB Pathway
Source: Front Vet Sci. 2020 Aug 21;7:529. doi: 10.3389/fvets.2020.00529 (PMC7475710; doi:10.3389/fvets.2020.00529)
Supplement: Table S2 — RT-qPCR primer sequences for bovine miRNAs. [file Table_2.XLS]

## Sheet: Sheet1
Table S2 RT-qPCR primer sequences of miRNAs
miRNAs	Forward primer sequences	Reverse primer sequences
bta-miR-223	GCGCGTGTCAGTTTGTCAAAT	AGTGCAGGGTCCGAGGTATT
bta-miR-215	GCGCGATGACCTATGAATTGA	AGTGCAGGGTCCGAGGTATT
bta-miR-21-5p	CGCGTAGCTTATCAGACTGATG	AGTGCAGGGTCCGAGGTATT
bta-miR-2285f	GCGCGAAAACCTGAATGAACT	AGTGCAGGGTCCGAGGTATT
bta-miR-2419-5p	GCGATCGCATCAACACTCG	AGTGCAGGGTCCGAGGTATT
bta-miR-100	GCGAACCCGTAGATCCGAA	AGTGCAGGGTCCGAGGTATT
bta-miR-125a	GCGTCCCTGAGACCCTTTAA	AGTGCAGGGTCCGAGGTATT
bta-miR-411a	CGCGCGATAGTAGACCGTATAG	AGTGCAGGGTCCGAGGTATT
bta-miR-99a-5p	GCGAACCCGTAGATCCGA	AGTGCAGGGTCCGAGGTATT
bta-miR-205	CGTCCTTCATTCCACCGG	AGTGCAGGGTCCGAGGTATT
U6	CGCTTCACGAATTTGCGTGTCAT	CAGTGCAGGGTCCGAGGT
