# Supplementary material for: Bta-miR-223 Targeting CBLB Contributes to Resistance to Staphylococcus aureus Mastitis Through the PI3K/AKT/NF-κB Pathway
Source: Front Vet Sci. 2020 Aug 21;7:529. doi: 10.3389/fvets.2020.00529 (PMC7475710; doi:10.3389/fvets.2020.00529)
Supplement: Table S3 — RT-qPCR primer sequences for bovine inflammatory cytokines. [file Table_3.XLS]

## Sheet: Sheet1
Table S3 RT-qPCR primer sequences of inflammatory cytokines in cows
Gene	Forward primer sequences	Reverse primer sequences
TNF-α	CTGGCGGAGGAGGTGCTCTC	GGAGGAAGGAGAAGAGGCTGAGG
IL-6	AAATCCCTCCTCGCCAATCT	CCCTCACGGTCTTCTCCATAAA
IL-1β	GGTCAACATCGCCACCTACA	CATACGAGATGGAAACCAGCAA
GAPDH	GGCATCGTGGAGGGACTTATG	GCCAGTGAGCTTCCCGTTGAG
