# Supplementary material for: Bta-miR-223 Targeting CBLB Contributes to Resistance to Staphylococcus aureus Mastitis Through the PI3K/AKT/NF-κB Pathway
Source: Front Vet Sci. 2020 Aug 21;7:529. doi: 10.3389/fvets.2020.00529 (PMC7475710; doi:10.3389/fvets.2020.00529)
Supplement: Table S4 — RT-qPCR primer sequences for miR-223 target genes. [file Table_4.XLS]

## Sheet: Sheet1
Table S4 RT-qPCR primer sequences of miR-223 candidate target genes
Gene	Forward primer sequences	Reverse primer sequences
CHUK	AACGTCTGCCTGTATCAACATCGG	ACAACATTGGCGTGGTTCAACTTC
SP1	ACGGCAACAATGGCAGTGAGTC	TGCTGGTTCTGAAGGTTGGAAGTG
CBLB	CAGCCTCTGATCCAGTGCCATTG	GGCGTCCTGTTGAGTGAAGAACC
IL6ST	TGACTGGAGTGAAGAAGCAAGTGG	GATCTAGTGCCGTGAGCATGAGAC
