# Supplementary material for: Bta-miR-223 Targeting CBLB Contributes to Resistance to Staphylococcus aureus Mastitis Through the PI3K/AKT/NF-κB Pathway
Source: Front Vet Sci. 2020 Aug 21;7:529. doi: 10.3389/fvets.2020.00529 (PMC7475710; doi:10.3389/fvets.2020.00529)
Supplement: Table S5 — RT-qPCR primer sequences for murine inflammatory cytokines. [file Table_5.XLS]

## Sheet: Sheet1
Table S5 RT-qPCR primer sequences of inflammatory cytokines in mice
Gene	Forward primer sequences	Reverse primer sequences
TNF-α	ATGTCTCAGCCTCTTCTCATTC	GCTTGTCACTCGAATTTTGAGA
IL-6	CTCCCAACAGACCTGTCTATAC	CCATTGCACAACTCTTTTCTCA
IL-1β	CACTACAGGCTCCGAGATGAACAAC	TGTCGTTGCTTGGTTCTCCTTGTAC
GAPDH	GGCATCGTGGAGGGACTTATG	GCCAGTGAGCTTCCCGTTGAG
