# Supplementary material for: Bta-miR-223 Targeting CBLB Contributes to Resistance to Staphylococcus aureus Mastitis Through the PI3K/AKT/NF-κB Pathway
Source: Front Vet Sci. 2020 Aug 21;7:529. doi: 10.3389/fvets.2020.00529 (PMC7475710; doi:10.3389/fvets.2020.00529)
Supplement: Table S6 — Somatic cell counts in milk from healthy and mastitic cows. [file Table_6.XLS]

## Sheet: Sheet1
Table S6 Somatic cell counts of healthy cows and candidate S. aureus mastitis cows
Cow number	Breast area	SCC (×105/mL)	Cow number	Breast area	SCC (×105/mL)
1	Left rear	2.96	2	Left rear	132.5
1	Left front	0.02	2	Left front	11.74
1	Right rear	5.04	2	Right rear	1.84
1	Right front	1.48	2	Right front	denaturation
3	Left rear	denaturation	4	Left rear	4.17
3	Left front	denaturation	4	Left front	0.97
3	Right rear	denaturation	4	Right rear	1.14
3	Right front	denaturation	4	Right front	1.39
5	Left rear	0.5	6	Left rear	186.06
5	Left front	denaturation	6	Left front	4.96
5	Right rear	0.74	6	Right rear	60.51
5	Right front	denaturation	6	Right front	9.67
7	Left rear	1.21	8	Left rear	4.55
7	Left front	4.63	8	Left front	1.98
7	Right rear	denaturation	8	Right rear	3.84
7	Right front	denaturation	8	Right front	2.72
