# Supplementary material for: Bta-miR-223 Targeting CBLB Contributes to Resistance to Staphylococcus aureus Mastitis Through the PI3K/AKT/NF-κB Pathway
Source: Front Vet Sci. 2020 Aug 21;7:529. doi: 10.3389/fvets.2020.00529 (PMC7475710; doi:10.3389/fvets.2020.00529)
Supplement: Table S7 — Sequences of known miRNAs. [file Table_7.XLS]

## Sheet: Sheet1
Table S7 Sequence information of known miRNAs
MiRNA ID	Sequence
bta-miR-26a	TTCAAGTAATCCAGGATAGGCT
bta-miR-18b	TAAGGTGCATCTAGTGCAGTTA
bta-miR-29a	CTAGCACCATCTGAAATCGGTTA
bta-let-7f	TGAGGTAGTAGATTGTATAGTT
bta-miR-101	TACAGTACTGTGATAACTGAA
bta-miR-103	AGCAGCATTGTACAGGGCTATGA
bta-miR-148a	TCAGTGCACTACAGAACTTTGT
bta-miR-151-5p	TCGAGGAGCTCACAGTCTAGT
bta-miR-151-3p	CTAGACTGAAGCTCCTTGAGG
bta-miR-16b	TAGCAGCACGTAAATATTGGC
bta-miR-18a	TAAGGTGCATCTAGTGCAGATA
bta-miR-20a	TAAAGTGCTTATAGTGCAGGTAG
bta-miR-21-5p	TAGCTTATCAGACTGATGTTGACT
bta-miR-21-3p	AACAGCAGTCGATGGGCTGTCT
bta-miR-221	AGCTACATTGTCTGCTGGGTTT
bta-miR-222	AGCTACATCTGGCTACTGGGT
bta-miR-26b	TTCAAGTAATTCAGGATAGGTT
bta-miR-27a-5p	AGGGCTTAGCTGCTTGTGAGCA
bta-miR-27a-3p	TTCACAGTGGCTAAGTTCCG
bta-miR-30d	TGTAAACATCCCCGACTGGAAGCT
bta-miR-320a	AAAAGCTGGGTTGAGAGGGCGA
bta-miR-484	TCAGGCTCAGTCCCCTCCCGAT
bta-miR-499	TTAAGACTTGCAGTGATGTTT
bta-miR-99a-5p	AACCCGTAGATCCGATCTTGT
bta-miR-99a-3p	CAAGCTCGCTTCTATGGGT
bta-miR-125a	TCCCTGAGACCCTTTAACCTGTG
bta-miR-125b	TCCCTGAGACCCTAACTTGTGA
bta-miR-126-5p	CATTATTACTTTTGGTACGCG
bta-miR-126-3p	CGTACCGTGAGTAATAATGCG
bta-miR-128	TCACAGTGAACCGGTCTCTTT
bta-miR-145	GTCCAGTTTTCCCAGGAATCCCT
bta-miR-181a	AACATTCAACGCTGTCGGTGAGTT
bta-miR-199a-5p	CCCAGTGTTCAGACTACCTGTT
bta-miR-199a-3p	ACAGTAGTCTGCACATTGGTTA
bta-miR-205	TCCTTCATTCCACCGGAGTCTG
bta-miR-27b	TTCACAGTGGCTAAGTTCTGC
bta-miR-30b-5p	TGTAAACATCCTACACTCAGCT
bta-miR-30b-3p	CTGGGAGGTGGATGTTTACTT
bta-miR-31	AGGCAAGATGCTGGCATAGCT
bta-miR-34b	AGGCAGTGTAATTAGCTGATTG
bta-miR-106a	AAAAGTGCTTACAGTGCAGGTA
bta-miR-107	AGCAGCATTGTACAGGGCTATC
bta-miR-10a	TACCCTGTAGATCCGAATTTGTG
bta-miR-127	TCGGATCCGTCTGAGCTTGGCT
bta-miR-139	TCTACAGTGCACGTGTCTCCAGT
bta-miR-140	TACCACAGGGTAGAACCACGGA
bta-miR-142-5p	CATAAAGTAGAAAGCACTAC
bta-miR-142-3p	AGTGTTTCCTACTTTATGGATG
bta-miR-15b	TAGCAGCACATCATGGTTTACA
bta-miR-181b	AACATTCATTGCTGTCGGTGGGTT
bta-miR-193a-5p	TGGGTCTTTGCGGGCGAGATGA
bta-miR-193a-3p	AACTGGCCTACAAAGTCCCAGT
bta-miR-20b	CAAAGTGCTCACAGTGCAGGTA
bta-miR-215	ATGACCTATGAATTGACAGACA
bta-miR-218	TTGTGCTTGATCTAACCATGTG
bta-miR-30e-5p	TGTAAACATCCTTGACTGGAAGCT
bta-miR-345-5p	GCTGACTCCTAGTCCAGTGCT
bta-miR-345-3p	CCTGAACTAGGGGTCTGGAG
bta-miR-369-5p	ATCGACCGTGTTATATTCGC
bta-miR-369-3p	AATAATACATGGTTGATCTTT
bta-miR-380-5p	TGGTTGACCATAGAACATGCGC
bta-miR-380-3p	TATGTAATGTGGTCCACGTCT
bta-miR-487a	AATCATACAGGGACATCCAGT
bta-miR-545-5p	TCAGTAAATGTTTATTGGATG
bta-miR-545-3p	ATCAACAAACATTTATTGTGTG
bta-miR-92a	TATTGCACTTGTCCCGGCCTGT
bta-miR-98	TGAGGTAGTAAGTTGTATTGTT
bta-let-7d	AGAGGTAGTAGGTTGCATAGTT
bta-miR-124a	TAAGGCACGCGGTGAATGCCAAG
bta-miR-132	TAACAGTCTACAGCCATGGTCG
bta-miR-138	AGCTGGTGTTGTGAATCAGGCCG
bta-miR-148b	TCAGTGCATCACAGAACTTTGT
bta-miR-17-5p	CAAAGTGCTTACAGTGCAGGTAGT
bta-miR-17-3p	ACTGCAGTGAAGGCACTTGT
bta-miR-181c	AACATTCAACCTGTCGGTGAGTTT
bta-miR-186	CAAAGAATTCTCCTTTTGGGCT
bta-miR-191	CAACGGAATCCCAAAAGCAGCTG
bta-miR-192	CTGACCTATGAATTGACAGCCAG
bta-miR-199b	CCCAGTGTTTAGACTATCTGTTC
bta-miR-200a	TAACACTGTCTGGTAACGATGTT
bta-miR-200c	TAATACTGCCGGGTAATGATGGA
bta-miR-210	ACTGTGCGTGTGACAGCGGCTGA
bta-miR-214	ACAGCAGGCACAGACAGGCAGT
bta-miR-22-5p	AGTTCTTCAGTGGCAAGCTTTA
bta-miR-22-3p	AAGCTGCCAGTTGAAGAACTG
bta-miR-23a	ATCACATTGCCAGGGATTTCCA
bta-miR-29b	TAGCACCATTTGAAATCAGTGTT
bta-miR-29c	TAGCACCATTTGAAATCGGTTA
bta-miR-361	TTATCAGAATCTCCAGGGGTAC
bta-miR-423-5p	TGAGGGGCAGAGAGCGAGACTTT
bta-miR-423-3p	AAGCTCGGTCTGAGGCCCCTCAGT
bta-miR-425-5p	ATGACACGATCACTCCCGTTGA
bta-miR-425-3p	ATCGGGAATGTCGTGTCCGCCC
bta-miR-450a	TTTTGCGATGTGTTCCTAATAT
bta-miR-455-5p	TATGTGCCTTTGGACTACATC
bta-miR-455-3p	GCAGTCCATGGGCATATACACT
bta-miR-93	CAAAGTGCTGTTCGTGCAGGTA
bta-let-7g	TGAGGTAGTAGTTTGTACAGTT
bta-miR-10b	TACCCTGTAGAACCGAATTTGTG
bta-miR-24-3p	TGGCTCAGTTCAGCAGGAACAG
bta-miR-30a-5p	TGTAAACATCCTCGACTGGAAGCT
bta-miR-200b	TAATACTGCCTGGTAATGATG
bta-miR-7	TGGAAGACTAGTGATTTTGTTGTT
bta-let-7a-5p	TGAGGTAGTAGGTTGTATAGTT
bta-miR-150	TCTCCCAACCCTTGTACCAGTGT
bta-miR-342	TCTCACACAGAAATCGCACCCATCT
bta-miR-487b	AATCGTACAGGGTCATCCACTT
bta-miR-532	CATGCCTTGAGTGTAGGACCGT
bta-miR-122	TGGAGTGTGACAATGGTGTTTG
bta-miR-30c	TGTAAACATCCTACACTCTCAGC
bta-let-7i	TGAGGTAGTAGTTTGTGCTGTT
bta-miR-23b-5p	GGGTTCCTGGCATGCTGATTT
bta-miR-23b-3p	ATCACATTGCCAGGGATTACCAC
bta-miR-25	CATTGCACTTGTCTCGGTCTGA
bta-miR-34c	AGGCAGTGTAGTTAGCTGATTG
bta-miR-363	ATTGCACGGTATCCATCTGCG
bta-let-7a-3p	CTATACAATCTACTGTCTTTC
bta-let-7b	TGAGGTAGTAGGTTGTGTGGTT
bta-let-7c	TGAGGTAGTAGGTTGTATGGTT
bta-let-7e	TGAGGTAGGAGGTTGTATAGT
bta-miR-15a	TAGCAGCACATAATGGTTTGT
bta-miR-195	TAGCAGCACAGAAATATTGGCA
bta-miR-19a	TGTGCAAATCTATGCAAAACTGA
bta-miR-19b	TGTGCAAATCCATGCAAAACTGA
bta-miR-204	TTCCCTTTGTCATCCTATGCCT
bta-miR-331-5p	TCTAGGTATGGTCCCAGG
bta-miR-331-3p	GCCCCTGGGCCTATCCTAGAA
bta-miR-34a	TGGCAGTGTCTTAGCTGGTTGT
bta-miR-365-5p	AGGGACTTTTGGGGGCAGATGTG
bta-miR-365-3p	TAATGCCCCTAAAAATCCTTAT
bta-miR-374a	TTATAATACAACCTGATAAGTG
bta-miR-497	CAGCAGCACACTGTGGTTTGTA
bta-miR-660	TACCCATTGCATATCGGAGCTG
bta-miR-99b	CACCCGTAGAACCGACCTTGCG
bta-miR-1	TGGAATGTAAAGAAGTATGTAT
bta-miR-100	AACCCGTAGATCCGAACTTGTG
bta-miR-105b	TCAAATGCTCAGACTCCTTGGT
bta-miR-105a	TCAAATGCTCAGACTCCTGTGGT
bta-miR-106b	TAAAGTGCTGACAGTGCAGAT
bta-miR-124b	TAAGGCACGCGGTGAATGCCAAG
bta-miR-129	CTTTTTGCGGTCTGGGCTTGCT
bta-miR-129-5p	CTTTTTGCGGTCTGGGCTTGCT
bta-miR-129-3p	AAGCCCTTACCCCAAAAAGCAT
bta-miR-130a	CAGTGCAATGTTAAAAGGGCAT
bta-miR-130b	CAGTGCAATGATGAAAGGGCAT
bta-miR-133a	TTTGGTCCCCTTCAACCAGCTG
bta-miR-133b	TTTGGTCCCCTTCAACCAGCTA
bta-miR-134	TGTGACTGGTTGACCAGAGTGG
bta-miR-135a	TATGGCTTTTTATTCCTATGTGA
bta-miR-135b	TATGGCTTTTCATTCCTATGTGA
bta-miR-136	ACTCCATTTGTTTTGATGATGGA
bta-miR-137	TTATTGCTTAAGAATACGCGTAG
bta-miR-141	TAACACTGTCTGGTAAAGATGG
bta-miR-143	TGAGATGAAGCACTGTAGCTCG
bta-miR-144	TACAGTATAGATGATGTACTAG
bta-miR-146b	TGAGAACTGAATTCCATAGGCTGT
bta-miR-146a	TGAGAACTGAATTCCATAGGTTGT
bta-miR-147	GTGTGCGGAAATGCTTCTGCTA
bta-miR-152	TCAGTGCATGACAGAACTTGGG
bta-miR-153	TTGCATAGTCACAAAAGTGATC
bta-miR-154a	TAGGTTATCCGTGTAGCCTTCG
bta-miR-155	TTAATGCTAATCGTGATAGGGGT
bta-miR-16a	TAGCAGCACGTAAATATTGGTG
bta-miR-181d	AACATTCATTGTTGTCGGTGGGT
bta-miR-182	TTTGGCAATGGTAGAACTCACACT
bta-miR-183	TATGGCACTGGTAGAATTCACTG
bta-miR-184	TGGACGGAGAACTGATAAGGGT
bta-miR-185	TGGAGAGAAAGGCAGTTCCTGA
bta-miR-187	TCGTGTCTTGTGTTGCAGCCGG
bta-miR-188	CATCCCTTGCATGGTGGAGGGT
bta-miR-24	GTGCCTACTGAGCTGATATCAGT
bta-miR-190a	TGATATGTTTGATATATTAGGT
bta-miR-190b	TGATATGTTTGATATTGGGTT
bta-miR-193b	AACTGGCCCACAAAGTCCCGCTTT
bta-miR-194	TGTAACAGCAACTCCATGTGGA
bta-miR-196a	TAGGTAGTTTCATGTTGTTGGG
bta-miR-196b	TAGGTAGTTTCCTGTTGTTGGGA
bta-miR-197	TTCACCACCTTCTCCACCCAGC
bta-miR-202	TTCCTATGCATATACTTCTTT
bta-miR-206	TGGAATGTAAGGAAGTGTGTGG
bta-miR-208a	ATAAGACGAGCAAAAAGCTTGT
bta-miR-208b	ATAAGACGAACAAAAGGTTTGT
bta-miR-211	TTCCCTTTGTCATCCTTTGCC
bta-miR-212	ACCTTGGCTCTAGACTGCTTACT
bta-miR-216a	TAATCTCAGCTGGCAACTGTGA
bta-miR-216b	AAATCTCTGCAGGCAAATGTGA
bta-miR-217	TACTGCATCAGGAACTGATTGGAT
bta-miR-219-5p	TGATTGTCCAAACGCAATTCTT
bta-miR-219-3p	AGAATTGTGGCTGGACATCTG
bta-miR-223	TGTCAGTTTGTCAAATACCCCA
bta-miR-224	CAAGTCACTAGTGGTTCCGTTTA
bta-miR-28	AAGGAGCTCACAGTCTATTGAG
bta-miR-296-5p	GAGGGCCCCCCCCAATCCT
bta-miR-296-3p	GAGGGTTGGGCGGAGGCTTTCC
bta-miR-299	TGGTTTACCGTCCCACATACAT
bta-miR-29d-5p	TGACCGATTTCTCCTGGTGTT
bta-miR-29d-3p	TAGCACCATTTGAAATCGATTA
bta-miR-301a	CAGTGCAATAGTATTGTCAAAGCAT
bta-miR-301b	CAGTGCAATGATATTGTCAAAGCAT
bta-miR-302a	AAGTGCTTCCATGTTTTAGTGA
bta-miR-302d	TAAGTGCTTCCATGTTTTAGT
bta-miR-302b	TAAGTGCTTCCATGTTTTAGTAG
bta-miR-302c	TAAGTGCTTCCATGTTTCAGTGG
bta-miR-30f	TGTAAACACCCTACACTCTCAGCT
bta-miR-32	TATTGCACATGACTAAGTTGCAT
bta-miR-323	GCACATTACACGGTCGACCTCT
bta-miR-324	CGCATCCCCTAGGGCATTGGTGT
bta-miR-326	CCTCTGGGCCCTTCCTCCAG
bta-miR-328	CTGGCCCTCTCTGCCCTTCCGT
bta-miR-329a	AACACACCTGGTTAACCTTTTT
bta-miR-329b	AGAGGTTTTCTGGGTTTCTGTTT
bta-miR-330	GCAAAGCACACGGCCTGCAGAGA
bta-miR-335	TCAAGAGCAATAACGAAAAATGT
bta-miR-338	TCCAGCATCAGTGATTTTGTTGA
bta-miR-339a	TCCCTGTCCTCCAGGAGCTCAC
bta-miR-33a	GTGCATTGTAGTTGCATTGCA
bta-miR-33b	GTGCATTGCTGTTGCATTGC
bta-miR-340	TCCGTCTCAGTTACTTTATAGCC
bta-miR-346	TGTCTGCCCGCATGCCTGCCTCT
bta-miR-362-5p	AATCCTTGGAACCTAGGTGTGAGT
bta-miR-362-3p	AACACACCTATTCAAGGATTC
bta-miR-367	GAATTGCACTTTAGCAATGGTGA
bta-miR-370	GCCTGCTGGGGTGGAACCTGGT
bta-miR-371	AAGTGCCGCCATGTTTTGAGTGT
bta-miR-374b	ATATAATACAACCTGCTAAGTG
bta-miR-375	TTTTGTTCGTTCGGCTCGCGTGA
bta-miR-377	ATCACACAAAGGCAACTTTTGT
bta-miR-378	ACTGGACTTGGAGTCAGAAGGC
bta-miR-379	TGGTAGACTATGGAACGTAGG
bta-miR-381	TATACAAGGGCAAGCTCTCTGT
bta-miR-382	GAAGTTGTTCGTGGTGGATTCG
bta-miR-383	AGATCAGAAGGTGATTGTGGCT
bta-miR-409a	AGGTTACCCGAGCAACTTTGCAT
bta-miR-410	AATATAACACAGATGGCCTGT
bta-miR-411a	ATAGTAGACCGTATAGCGTACG
bta-miR-412	ACTTCACCTGGTCCACTAGCTGT
bta-miR-421	ATCAACAGACATTAATTGGGCGC
bta-miR-429	TAATACTGTCTGGTAATGCCGT
bta-miR-431	TGTCTTGCAGGCCGTCATGCAGG
bta-miR-432	TCTTGGAGTAGGTCATTGGGTGG
bta-miR-433	ATCATGATGGGCTCCTCGGTGT
bta-miR-448	TTGCATATGTAGGATGTCCCAT
bta-miR-449a	TGGCAGTGTATTGTTAGCTGGT
bta-miR-449b	AGGCAGTGTATTGTTAGCTGGC
bta-miR-449c	AGGCAGTGCATCTCTAGCTGG
bta-miR-451	AAACCGTTACCATTACTGAGTTT
bta-miR-452	TGTTTGCAGAGGAAACTGAGAC
bta-miR-453	AGGTTGTCCGTGGTGAGTTCGCA
bta-miR-454	TAGTGCAATATTGCTTATAGGGT
bta-miR-483	TCACTCCTCTCCTCCCGTCTT
bta-miR-485	AGAGGCTGGCCGTGATGAATTCG
bta-miR-486	TCCTGTACTGAGCTGCCCCGAG
bta-miR-488	TTGAAAGGCTGTTTCTTGGTC
bta-miR-490	CAACCTGGAGGACTCCATGCTG
bta-miR-491	AGTGGGGAACCCTTCCATGAGG
bta-miR-493	TGAAGGTCTACTGTGTGCCAGG
bta-miR-494	TGAAACATACACGGGAAACCTC
bta-miR-495	AAACAAACATGGTGCACTTCTT
bta-miR-496	TGAGTATTACATGGCCAATCTC
bta-miR-500	TAATCCTTGCTACCTGGGTGAGA
bta-miR-502a	AATGCACCTGGGCAAGGATTCA
bta-miR-502b	AATCCACCTGGGCAAGGATTC
bta-miR-504	AGACCCTGGTCTGCACTCTGTC
bta-miR-505	CGTCAACACTTGCTGGTTTCCT
bta-miR-539	GGAGAAATTATCCTTGGTGTGT
bta-miR-541	TGGTGGGCACAGAATCCGGCCT
bta-miR-543	AAACATTCGCGGTGCACTTCTT
bta-miR-544b	ATTCTGCATTTCTAACAAGTTC
bta-miR-544a	ATTCTGCATTTTTAGCAAGTTC
bta-miR-551a	GCGACCCAATCTTGGTTTCCA
bta-miR-551b	GGCGACCCATACTTGGTTTCAG
bta-miR-562	AAAGCAGCTGTACCATTTAC
bta-miR-568	ATGTATAAATGTATACACAC
bta-miR-582	TTACAGTTGTTCAACCAGTTACT
bta-miR-584	TGGTTTGCCTGGGACTGAG
bta-miR-592	ATTGTGTCAATATGCGATGATGT
bta-miR-599	GTTGTGTCAGTTTATCAAAC
bta-miR-615	GGGGGTCCCCGGTGCTCGGATC
bta-miR-628	ATGCTGACATATTTACTAGAGG
bta-miR-631	AGACCTGGCTTAGACCTCAGC
bta-miR-653	GTGTTGAAACAATCTCTGTTG
bta-miR-654	TATGTCTGCTGACCATCACCTT
bta-miR-655	ATAATACATGGTTAACCTCTCT
bta-miR-656	AATATTATACAGTCAACCTCT
bta-miR-658	GGCGGAGGGAAGCGGGTCCGTTGGT
bta-miR-665	ACCAGTAGGCCGAGGCCCCT
bta-miR-670	TCCCTGAGTATATGTGGTGAA
bta-miR-671	AGGAAGCCCTGGAGGGGCTGGAG
bta-miR-708	AAGGAGCTTACAATCTAGCTGGG
bta-miR-744	TGCGGGGCTAGGGCTAACAGCA
bta-miR-758	TTTGTGACCTGGTCCACTAACC
bta-miR-759	GCAGACTGCAAACAATTTTGAC
bta-miR-760-5p	CCCCTCAGTCCACCAGAGCCCG
bta-miR-760-3p	CGGCTCTGGGTCTGTGGGGA
bta-miR-761	GCAGCAGGGTGAAACTGACACA
bta-miR-763	CCAGCTGGGAGGAACCAGTGGC
bta-miR-767	TGCACCATGGTTGTCTGAGCATG
bta-miR-769	TGAGACCTCCGGGTTCTGAGCT
bta-miR-873	GCAGGAACTTGTGAGTCTCCT
bta-miR-874	CTGCCCTGGCCCGAGGGACCGA
bta-miR-875	TATACCTCAGTTTTATCAGGTG
bta-miR-876	TGGATTTCTTTGTGAATCACCA
bta-miR-877	GTAGAGGAGATGGCGCAGGG
bta-miR-885	TCCATTACACTACCCTGCCTCT
bta-miR-92b	TATTGCACTCGTCCCGGCCTCC
bta-miR-935	CCAGTTACCGCTTCCGCTACCGC
bta-miR-940	AAGGCTGGGCCCCCGCTCCGC
bta-miR-95	TTCAACGGGTATTTATTGAGCA
bta-miR-96	TTTGGCACTAGCACATTTTTGCT
bta-miR-9-5p	TCTTTGGTTATCTAGCTGTATG
bta-miR-9-3p	ATAAAGCTAGATAACCG
bta-miR-489	GTGACATCACATATATGGCGAC
bta-miR-1224	GTGAGGACTCGGGAGGTGGAG
bta-miR-376b	ATCATAGAGGAAAATCCATGTT
bta-miR-376d	ATCATAGAGGAAAATCCACAT
bta-miR-376c	GTGGATATTCCTTCTATGTTTA
bta-miR-764	GGTGCTCACTCGTCCTTCT
bta-miR-1225-3p	CCGAGCCCCTGTGCCGCCCCCAG
bta-miR-29e	TAGCATCATTTGAAATCAGTGTTT
bta-miR-1282	TCGTTTGCCTTTTTCTGCTT
bta-miR-1284	TCTGCACAGACCCTGGCTTTTC
bta-miR-376a	ATCATAGAGGAAAATCCACGT
bta-miR-1291	TGGCCCTGACTGAAGACCTGCAGT
bta-miR-1179	AAGCATTCTTTCATTGGTTGG
bta-miR-1301	TTGCAGCTGCCTAGGAGTGATTTC
bta-miR-1256	AGGCATTGACTTCTCTCTAGAT
bta-miR-1835	TGCACCCTGAGAGCTGGGGCTG
bta-miR-1281	TCGCCTCCTCCTCTCCC
bta-miR-1251	ACTCTAGCTGCCAAAGGCGCT
bta-miR-1296	TTAGGGCCCTGGCTCCATCTCC
bta-miR-1193	TAGGTCACCCGTTTGACTATC
bta-miR-1197	TAGGACACATGGTCTACTTCT
bta-miR-1839	AAGGTAGATAGAACAGGTCTTGTT
bta-miR-1307	ACTCGGCGTGGCGTCGGTCGTG
bta-miR-1298	TTCATTCGGCTGTCCAGATGTA
bta-miR-1287	TGCTGGATCAGTGGTTTGAGTC
bta-miR-1248	ACCTTCTTGTATAAGCACTGTGCTAAA
bta-miR-1185	AGAGGATACCCTTTGTATGTT
bta-miR-1306	CCACCTCCCCTGCAAACGTCC
bta-miR-1271	CTTGGCACCTAGTAAGTACTCA
bta-miR-1249	ACGCCCTTCCCCCCCTTCTTCA
bta-miR-2284i	GAGAAGTTCGTTCTGGTGTTT
bta-miR-2286	GAAGCAGGGCGGAACGATGTGT
bta-miR-2287	CTGGGACTGGTGGCAGCACTT
bta-miR-2288	AGGTAGTAGGTGTGTGGTTT
bta-miR-2289	TCGTGTTCGAGCTCGCGTCC
bta-miR-2285a	AAAAACTGAATGAAATTCTTGG
bta-miR-2290	GCCTCTGGTGGTCGGTTTGT
bta-miR-2291	GCTGATAGTGAGCGACTGGGGCAG
bta-miR-2292	GAGTCTGAGATTGAGGAAGGCA
bta-miR-2293	TGATTTTGTTGTTTTGTATT
bta-miR-2294	GAGGCTGTAGAGGGCATCTGCT
bta-miR-2295	TCGGGGTGGGAGGAAGGTTCT
bta-miR-2296	TGGACAACTGAGGTTCCTGCT
bta-miR-2297	CACTCTTTTTTCTTATTCCT
bta-miR-2298	GACTGATGTTGTTGTTTGCA
bta-miR-2299-5p	ACTGGATTCATTTCTCTGAAA
bta-miR-2299-3p	TCCGGGGAATGGATCCAGCGT
bta-miR-2300a-5p	TCCTCAGCTAGTTTTGTCTCCC
bta-miR-2300b-3p	GGGAGACAAAACTAGCTGAGGA
bta-miR-2284s	TGGCCCAAAAGTTTGTTCGGAT
bta-miR-2301	GTGGTTTTGGTTTCCCTCTT
bta-miR-2302	GGAGCGGGTGCAGGACCCCGG
bta-miR-2303	TCTGAATGATGTCGACTGATG
bta-miR-2285d	AAACCTGAACGAAATTTTTGGC
bta-miR-2304	GGTTGTGTGGTTGTGTGTGT
bta-miR-2305	CGGGGGTGGCGGGGAGGGGG
bta-miR-2306	CAGGCCTGCCCATCTAGGACAC
bta-miR-2307	AGTGATGATGAACCCTCTGAGC
bta-miR-2308	TTGGGCTTGCAGCAGAGAGTAA
bta-miR-2309	TGTGAGGGTGGTGGACGGCAGGG
bta-miR-2310	GTTTTGTTTGGGTTTGTTTCT
bta-miR-1603	GTGGTTTGTTTTGTGTTTTT
bta-miR-2284l	AAAAGTTGGTTCGGGTTTTT
bta-miR-2489	AAATGACAGGGGACATGAGTTT
bta-miR-2311	TACTGAAACTGTGCTCGTGGTGT
bta-miR-2284j	GAAAAGTTCGTTCAGGTTTT
bta-miR-2312	AAAACCTGAACGAACTTTTC
bta-miR-2313-5p	AGTGCAGCTGAGGACCAAGGCA
bta-miR-2313-3p	CCAGTTCCACGCTGCATGCC
bta-miR-2284t-5p	GAAACATTCACTCGGGTTTTT
bta-miR-2284t-3p	AAACTCGAATGAATGTTTTGGC
bta-miR-2285b	AAAATCTGAGTGAACTTTTTGG
bta-miR-2314	TGCCCATGATGACTGCTGACC
bta-miR-2315	AGCAGAATTTTTGGATACTGG
bta-miR-2284d	AAAAAGTTCGTTAGGGTTTTTC
bta-miR-2316	ACTCCGGCCTGGACTGCGGCGGG
bta-miR-2317	CTCTGTGATGACAATACCTGATA
bta-miR-1343-5p	TGGGGAGCGGCCCCCGGGCGGG
bta-miR-1343-3p	CTCCTGGGGCCCGCACTCTC
bta-miR-2318	GTGTATGATGAATTATCTGACC
bta-miR-2319a	CTACTCTGTATTAGGCACTTAG
bta-miR-2319b	TACTCTGTATTAGGCACTTAG
bta-miR-2320-5p	TGGCACAGGGTCCAGCTGTCGGC
bta-miR-2320-3p	TCGATGATGGTCCCTGTGTTTT
bta-miR-2284n	AAAAAGTTTATTCGGGTTTTT
bta-miR-2284g	AAAAGTTCGTTCGGCTTTTT
bta-miR-2321	TGTCGGTTGGTTTTTGTTTG
bta-miR-1721	CACAGATGATGTGATTCTGAGA
bta-miR-2322-5p	AAGAAAGCGAAGTCCATCCTCAT
bta-miR-2322-3p	ATGAGGATGGACTTAGCTTTCG
bta-miR-2323	TGACCTGATCATGCTTACTGAGC
bta-miR-2324	TGGGGTTGGGGCAGTGTGGCTGT
bta-miR-2325a	GTTTTGTTTGGGTTTTTTTC
bta-miR-2326	CCCCCCTTCCTCTGGAAAAA
bta-miR-2327	AGGGGGCGAGACTCAAGCACTGGC
bta-miR-2328-5p	GCCCCCTCCCTTGGTCGCCGG
bta-miR-2328-3p	CTGCGTCTGGGGAGGGGGCCA
bta-miR-2329-3p	TCTGTGATGTGAGCTGATAAGT
bta-miR-2329-5p	ACTTATCAGCTCACATCACAGA
bta-miR-2330-5p	TGGGCTTGGGCAGTGAGGACTGG
bta-miR-2330-3p	ACTCCTTACCCCTGGCCGTC
bta-miR-2331-5p	GGCTTCCGTGCCTGCAGATGTCT
bta-miR-2331-3p	ACCCTGCAGCCAAAGAAGCTA
bta-miR-2332	CGGTTTAAGGTCTTGGAGACAAAG
bta-miR-2333	GCAATGCAGACTCCAGGGCCC
bta-miR-2334	ACAGCAGCCTGTGTTCTCACCT
bta-miR-2335	AGATAATGATGACTAACTGAAT
bta-miR-2336	CTAACCGTAACTTTGAAGTGCT
bta-miR-2337	GTGGTTTCTTATTCCTTTTT
bta-miR-199c	TACAGTAGTCTGCACATTGG
bta-miR-2338	AGGCTGAGGACAGGGGCTGACGT
bta-miR-2339	TCACTGGACCTAGCAGAGCT
bta-miR-1814a	AGGTTTTTTGGTTTTGTTTT
bta-miR-2340	GGACTTCCCTGGTGGTCTTGTG
bta-miR-2341	CAGTAGGTAGAAAGAAGGCTGA
bta-miR-2342	CTCTGCGGAAGTTGGCGCTTT
bta-miR-2343	AAGGGGAGACGGTGGAACTTAT
bta-miR-2344	GCACGATGATGGCGGATCTGAGTT
bta-miR-2345	GTTGTGTGTTTTCTTATTTC
bta-miR-2346	ACTGATGTGAAGGTGGTTTGGC
bta-miR-2347	TGCAGAGGAACAAGGCTGAAC
bta-miR-2348	TTCGGGTGGTGTGGAGCGGCC
bta-miR-2349	TGGCACTTCTGGTCTCAGACTCA
bta-miR-2284p	TGAAAGTTTGTTCGGGATTTT
bta-miR-2350	CAGCTCCTGTTTCTCTCCTCAG
bta-miR-2351	ATAGTTATTGTATTGTGTTT
bta-miR-2352	AAACTGAAAGAACAGGATTGCTG
bta-miR-2353	TAGCCTGCAGTACAGAGGACTGG
bta-miR-2354	TAGTAGGTTGTGTTGTTTAGT
bta-miR-2355-5p	CCCAGATACAATGGACAATATGC
bta-miR-2355-3p	ATTGTCCTTGCTGTTTGGAGAT
bta-miR-2356	TCTTGTGATGAGGGAGTCTGAGG
bta-miR-2357	TTGGTCTGGCACAGAGCATGTGAG
bta-miR-2284u	AAAAGTTCGTTCGGTTTTTCT
bta-miR-2358	CCAAATAGTTGGGATCGTGGA
bta-miR-2359	GATTGTGTTGTTTTCTTTTT
bta-miR-2360	CGGGCAGGAGGCTGGAGGCGTT
bta-miR-2361	GTTGTGTTGTTTTTTTTTGT
bta-miR-2362	CACTGTGATGGAGCGTTCTGACC
bta-miR-2363	TCAACTTGGTCAAGGAATATTT
bta-miR-2364	TCTCTGTGGATGGATGTGGGCAG
bta-miR-2365	AGTTTTTGCTGTTTCTTATC
bta-miR-2366	TGGGTCACAGAAGAGGGTCTGG
bta-miR-2284f	AAAGTTCGTTCGGATTTTTC
bta-miR-2284a	AAAAGTTCGTTGGGGTTTTT
bta-miR-2284k	GAAAAGTTCGGTCGGGTTTTT
bta-miR-1814b	AGATTGTTTAGTTTTGTTTG
bta-miR-2367-5p	ACCCTGTAACTCAGCCATCAGAG
bta-miR-2367-3p	TTGAAAGGCACTTACAGGAAG
bta-miR-2368-5p	AGAGGGTGGCCTGGTATCTG
bta-miR-2368-3p	ACTGTCAGACCACCTCTGCC
bta-miR-2369	GTAGGTTGTGGGTTTTTGTTT
bta-miR-2370-5p	TGGGAAAATGAAAGTTGGTTAT
bta-miR-2370-3p	TAAGCAACTTTCCTTTCTCCA
bta-miR-2371	TATAGTTTTGTGTGGTTTTT
bta-miR-2372	GAATGATGAAAGGATTGGGTCA
bta-miR-2373-5p	CTTCCCCGGTCAGGGCTCGGC
bta-miR-2373-3p	CGAGCCCGGCACGTGGAAGAGCC
bta-miR-2374	TTGGGGCTGGGGAGAGGCGGG
bta-miR-2375	CCCAGTGATGGAGAGGTCTGATC
bta-miR-2376	CCTCTGAGATCTTGCTAGGCGCT
bta-miR-2377	ACTGCACAGACCTAGGCTCT
bta-miR-2378	TGTGGGTTGTCTGAGCAAGGG
bta-miR-2379	AGGCTGCTGGAGAAGATATTTT
bta-miR-2284c	AAAAAGTTCGTTTTGGTTTT
bta-miR-2325b	AGGTTGTTTGGTTTTGTGTT
bta-miR-2380	GTGACTGTACTTTAAAAGGTTA
bta-miR-2381	CAGGCTGCTCTGTGCTTGGCT
bta-miR-2382-5p	AGGGGAGTGCCTGGGAAGCTGT
bta-miR-2382-3p	CTACTTCCTGGTGCCTCGCCCCAC
bta-miR-2383	CTGAGTGATGACTGCTGACC
bta-miR-2384	AACTGTACTGGAAGGATGGATGG
bta-miR-2325c	GGTTGTTTTTTTTCTTTTTC
bta-miR-2385-5p	CTGGGGCAAGTGGAGTACGTT
bta-miR-2385-3p	AAGTACTCGCCCTGTCTCAGTA
bta-miR-2284v	AAAAAGTTCGTTTGGGGTTT
bta-miR-2386	TGTTTGGTTTTTCGTTTTCC
bta-miR-2387	TGGAAGGCCTGGCTTTGCAGCG
bta-miR-2388-5p	AGCTCCCGTCTCCTCTGTGCTGA
bta-miR-2388-3p	GCTCGAGGAAGCTGGAGATGA
bta-miR-2389	GAGGGGACTCGGGAGTCGGAG
bta-miR-2390	GTTGTGTGTTTTTGTTTTCC
bta-miR-2392	ATGGATGGGGGTGAGGGGTGCA
bta-miR-2393	TAGATTTTTTGTTTTCTTTT
bta-miR-2394	TTCTCCCCTCAATCTCAGGACT
bta-miR-2395	CTGTTGGCAGCTCTCTCAGAC
bta-miR-2396	TCATGCACTGGGGTCTTGATGG
bta-miR-2285c	AAACCTGAACAAACTTTTTGGC
bta-miR-2397-5p	TGCGTTCTTACCACTGGCCTGTA
bta-miR-2397-3p	CAGAGCAGTGGCAAGAACGCAT
bta-miR-2398	ATCTAGGGACGCGTCGGCAACT
bta-miR-2399-5p	CTTTCTGTAGCTGTTGGAACTA
bta-miR-2399-3p	TTCTAACAACTACAGAAAGTGT
bta-miR-2400	CCAGCACAGGCAGCTCGGACTGA
bta-miR-2284q	GGCCAAAAAGTTCGTTCGGA
bta-miR-2401	AGAGCTTGTGTCTAGGGCTG
bta-miR-2402	ATACCTGCCACTCTGCCAGCA
bta-miR-2403	CTCGGGAAGCTAGCTGGCCTT
bta-miR-2404	TTGCACTGCATGGTATCTGC
bta-miR-449d	GAAGGCTGTGTGCTGTGGAG
bta-miR-2405	TGTGTGGTTTGTTTGGCCTC
bta-miR-2406	AAGGGAAGAAGGAAGCTGGATT
bta-miR-2407	CTGGGCGGATGGGAAGGGCTGG
bta-miR-2408	CACGTGTGTGAGCTCAGCCGG
bta-miR-2409	TCTCACATGGACGCTGCCCT
bta-miR-2410	CTGAGCTGAGGAGGACCTGTGA
bta-miR-1584-5p	TTGGGGCTGGGCTGGGGGCA
bta-miR-1584-3p	CTCTCTCCGCAGACCTCAGCCG
bta-miR-2411-5p	TGGAGTGACTGTCAGATGCAGCCA
bta-miR-2411-3p	GCTGAACTGTCTTACTCCCACATCC
bta-miR-2412	TTGGGGCTGGGTGGGGAGAGGG
bta-miR-2413	TCGGACCCAGGGGGACTGCGGT
bta-miR-2284m	GAAAAGTTTGTTCGGGTTTT
bta-miR-2414	TGTGTTAGTGCGGATGGTGTTA
bta-miR-2415-5p	GGGAGTCGGTCCTGCCGGCCA
bta-miR-2415-3p	CCAGGCCTGCTGGACCGACGC
bta-miR-2416	TGCAGTGCCCACTGTGGAAGATG
bta-miR-2417	AGATGGAGGCACTGAAAATTT
bta-miR-2418	TGGGATGAGTGTGGCGTGGTCG
bta-miR-2284b	AAAAGTTCGTTTGGTTTTTTC
bta-miR-1814c	GTTTTGTTTGGGTTTGTTTT
bta-miR-2419-5p	ATCGCATCAACACTCGTCTGTT
bta-miR-2419-3p	CAGGCGGGTGCTAATACGATCA
bta-miR-2420	AGGTTGTGTGTTTATTCTTT
bta-miR-2421	TATTTTTTTGTTTCGTGTTT
bta-miR-2422	TTGAGGGGACTGAGGTGCGGAG
bta-miR-1843	AAGCTTCGTGGTCTCTGTCTTGCC
bta-miR-320b	AGCTGGGTTGAGAGGGTGGT
bta-miR-2423	TTGTGTGGTTGTTGTTTTCCT
bta-miR-2424	AGATCTTTGGTAATCTGATGGCT
bta-miR-2425-5p	CCAGGGCACGGATCCATGAACT
bta-miR-2425-3p	TTCGTAGACCCTGCCCTCCT
bta-miR-2426	AAGGAAGTGGCTTGGGGAAAG
bta-miR-2427	AGGTCATTTCAAAGAGGGCTG
bta-miR-2428	TGGCTGGAGTGCGGCGGAGGT
bta-miR-2429	AAAAACTTTTCCCTTTTTTT
bta-miR-2430	TCTGGGTCGGCAGGGGTTTCCGG
bta-miR-2431-5p	CAGGTCATATAAGTGTGGAGTT
bta-miR-2431-3p	CACCCCCACTTGCATGACCCTGA
bta-miR-677	CTCACTGATGAGCAGCTTCTGAC
bta-miR-2432	TCAGGATTCTAGGCTTAGAGGT
bta-miR-2433	TGGGGGCGCTGCAGACACGGATG
bta-miR-2434	TTGTTGGGGTTTTTTTGTAT
bta-miR-2435	AAACTCGAATGAACTCTTTGGC
bta-miR-2436-5p	CGGCGCAGCTGTCGGGAGGGCG
bta-miR-2436-3p	CCCGCCCGACCGCCTCGCCCAA
bta-miR-2284r	TTGGCCCAAAAGTTCGTTCGGAT
bta-miR-2437	TGTGGTTTTTTGTTTTCCTTT
bta-miR-2438	TGGGGTGTGTGCTGGAGCCTGCT
bta-miR-2439-5p	TCTGGCCTGGCTGATGATCTCA
bta-miR-2439-3p	TATCAGAAGACAGGTAGGCAGA
bta-miR-2440	TGCAGTGATGAGACCCTGGA
bta-miR-2441	ACAGGACAGGACAGTGGGAG
bta-miR-2442	AGAGCAGGGGCTGTGGGCTGCA
bta-miR-2443	TGAGGGCAGGACCGTATGAGGTGT
bta-miR-2284h-5p	CCCAAAAGTTCGTTCGGGTTT
bta-miR-2284h-3p	ACCCCAATGAGCTTTTGACC
bta-miR-2444	TTTGTGTTGTTTTTTGTTTT
bta-miR-2446	TAAAATATATTTGAAATCGGGCC
bta-miR-2447	TCTGGGAACCGGTTTGGCTGCT
bta-miR-2448-5p	CTGCGGATACAACCAAACACGG
bta-miR-2448-3p	GTGGTTGATTGGATCCGTGGGT
bta-miR-2449	TGGGCAGGAGACAGCAGGGC
bta-miR-2450c	CACGTCAGTAGAGGCGCGTGTG
bta-miR-2450b	CATGGTCAGTAGAGGTGCATGTG
bta-miR-2450a	TGGGCAGTAGAGGTGCATGTG
bta-miR-2451	ATGAGGTGCTCTGGAGAGTGGA
bta-miR-1777a	TGGGGGCGGTGGGGGGCGGG
bta-miR-2452	GTGCTGTTTGTTTTCCTTTTTT
bta-miR-2453	TCCTCAGGGCAGGAAGTGCGCAG
bta-miR-2454-5p	CTGGGGGCTGCCAGGCAGGAGGC
bta-miR-2454-3p	TCTCCTCTGGCCGCTCTCCT
bta-miR-2455	TCTGTGCTCGGGGAGGCAGGGA
bta-miR-339b	TCCCTGTCCTCCAGGAGCTC
bta-miR-1434-5p	GTACATGATGACTAAAATTTCT
bta-miR-1434-3p	GAAGAAATCTAAGGTCTGAGG
bta-miR-2456	ACGCACTGTCCTGGGAAGTGG
bta-miR-2457	TTGCCAACTGCAGAGCCGCGCT
bta-miR-2458	ATTGGAAAGAGTAAGCTGGTGT
bta-miR-2459	GCCAGATGATGGGAGCTGATT
bta-miR-2460	TGGAGCTCTTGAGGCCTGGCAT
bta-miR-1777b	GGGGGCGGTGGGGGGCGGGG
bta-miR-2461-5p	CCACTCTGTCTCGGATCCTGGCA
bta-miR-2461-3p	TCAGACTGAGAGCAGTGTGCCT
bta-miR-2462	AAAGGATTGGCTGAATTGTAG
bta-miR-2463	CTGCATGTGGTGGAAATGTCTG
bta-miR-2464-5p	ACTTCTGCTGCAGACCTGGAAGAC
bta-miR-2464-3p	CTCCAGAGCTGAGCAGAACTG
bta-miR-2465	TGAGCCACAGTAGAGCCTTGGAT
bta-miR-2466-5p	CTGAGTCCGGTGGGGCAGTGTGT
bta-miR-2466-3p	GCAGCCCCTCCGTCTGACTCAG
bta-miR-2467-5p	ACCCCAAGCCTGGCTGCTACCT
bta-miR-2467-3p	GAGGGCAGTGAGGCTCAGGGCTG
bta-miR-2468	ATAGGAACATGGAAGATTGTCA
bta-miR-2469	TTACTGTAGGGCCTGCGGCTT
bta-miR-2470	TTGTGTGGTTTTGGATGTCTG
bta-miR-2471-5p	GAGGATCTGTCTAATCTCAGAGG
bta-miR-2471-3p	TCTGATGAAGACAGCCCTGCT
bta-miR-2472	TCAGGGTTTGGGATTCAGGTGC
bta-miR-2473	AAATTGGCAGAGCTTCCTCTT
bta-miR-2474	TACCGGGCCAGCTGGAAGGAGA
bta-miR-2475	TGAAGTGTGTGAAACTGCAGCGG
bta-miR-2284o	AAAGTTCGTTCGGGGTTTTC
bta-miR-2477	GTGGAATGATGATAAGTCTGACG
bta-miR-2478	GTATCCCACTTCTGACACCA
bta-miR-2479	AGTTTGTATTGTTTCTTTTG
bta-miR-2480	ATTGTATTGTTTCTTATGAC
bta-miR-2481	TACGTTGTCTGCTGGGTTTT
bta-miR-2482	GTAGTTTTCTTTGTCGTTTT
bta-miR-2483-5p	CGTCAACCATCCAGCTGTTTGA
bta-miR-2483-3p	AAACATCTGGTTGGTTGAGAGA
bta-miR-2484	GAGCTATGATGACTTTGATTGCAT
bta-miR-664a	CAGGCTGGGGTGTGTGTGGATG
bta-miR-2485	TTTCTAGAATCTGCAGGTAGT
bta-miR-2284e	AAGTTCGTTCGGATTTTTCC
bta-miR-2486-5p	GGAGAAGCACGGTGTAGGGTGGG
bta-miR-2486-3p	AAATGAGGGGCAAAATCTGTGTT
bta-miR-2488	ATGTTGATCCTATTCCCTCT
bta-miR-1388-5p	AGGACTGTCCAACCTGAGAAT
bta-miR-1388-3p	ATCTCAGGTTTGTCAGCCCGCA
bta-miR-1468	CTCCGTTTGCCTGTTTTGCTGA
bta-miR-424-5p	CAGCAGCAATTCATGTTTTGA
bta-miR-424-3p	CAAAACGTGAGGCGCTGCTAT
bta-miR-542-5p	TCGGGGATCATCATGTCACGAG
bta-miR-2917	ATGACTGACATGGACT
bta-miR-193a	GGGACTTTGTAGGCCAGTT
bta-miR-669	TGTGGGTGTGTGCATGTGCGTG
bta-miR-2881	GGGGCGGGGGGGCGGGTG
bta-miR-2882	AGCCCGGGCCCCTCCCCTG
bta-miR-2883	CTTCCCGTGTGTTGAGCC
bta-miR-2885	CGGCGGCAGCGCCGGGGCG
bta-miR-2886	AGCGCCGCCGGCCGCACC
bta-miR-2887	CGGGACCGGGGTCCGGTGCG
bta-miR-2888	GGTGGGGTGGGGGGGTTGG
bta-miR-2889	GTCCCCGGGGCTCCCGCCGGC
bta-miR-2890	GCCCCGGCCGCTCCCGGCCT
bta-miR-2891	ATCTTTGGGCTAGGTTAGTT
bta-miR-2892	GGCGACGGAGGCGCGACCCCCC
bta-miR-2893	GTGGAGGAGAATGCCCGGGG
bta-miR-2894	AGCCCTGGCCCTGCCATCGTG
bta-miR-2895	CCTGCTGATCTCACATTAATTCA
bta-miR-2896	CGGCAGATGAAGTCCATC
bta-miR-2897	GGTGGGAGGGTCCCACCGAG
bta-miR-2898	TGGTGGAGATGCCGGGGA
bta-miR-2899	AGGCGGGCCGGGGTTGGA
bta-miR-2900	AGGGCGGGCGGCGACTGGAA
bta-miR-2901	CCGAGTGCTCCCGCGAGCGCT
bta-miR-2902	GTGGCTGTCCCTGGAGGTGGG
bta-miR-2903	TTCCGCGCTCTACGCCAGC
bta-miR-2904	GGGAGCCTCGGTTGGCCTC
bta-miR-2284w	AAGAGTTTGTTCGGGTTTCTC
bta-miR-3431	CCTCAGTCAGCCTTGTGGATGT
bta-miR-2284x	TGAAAAGTTCGTTCGGGTTTT
bta-miR-3432a	TGCGGGATCTTTAGTTGTGGTG
bta-miR-3600	ACAGTTCTTCAACTGGCAGCTT
bta-miR-2957	CCAAGTTCTGTCATGCACTGA
bta-miR-3578	GAATCCACCACGAACAACTTC
bta-miR-409b	GGGGTTCACCGAGCAACATTC
bta-miR-3601	TCTCGTGACATGATGATCCCCGA
bta-miR-3602	GTGTTGGGATCACCGCGGTAA
bta-miR-26c	AGCCTATCCTGGATTACTTGAA
bta-miR-3604	TAACCAATGTGCAGACTACTGT
bta-miR-3596	AACCACACAACCTACTACCTCA
bta-miR-1246	AATGGATTTTTGGAGCAGG
bta-miR-1260b	ATCCCACCACTGCCACCA
bta-miR-1277	TACGTAGATATATATGTATTTT
bta-miR-149-5p	TCTGGCTCCGTGTCTTCACTCCC
bta-miR-149-3p	GAGGGAGGGACGGGGGCTGTGC
bta-miR-3120	CACAGCAAGTGTAGACAGGCA
bta-miR-3141	GAGGGCGGGTGGAGGAGG
bta-miR-3613a	TGTTGTACTTTTTTTTTTGTTC
bta-miR-4286	ACCCCACTCCTGGTACC
bta-miR-450b	TTTTGCAATATGTTCCTGAATA
bta-miR-574	TGAGTGTGTGTGTGTGAGTGTGTG
bta-miR-652	AATGGCGCCACTAGGGTTGTG
bta-miR-2284y	AAAAGTTCGTTCGGGTTTTTC
bta-miR-2285e	AAACCTGAACGAACTTTTTGGC
bta-miR-2285f	AAAACCTGAATGAACTTTTTGG
bta-miR-2285g	AAACCTGAACAAGCTTTTTGG
bta-miR-2285h	GAAAACCGAAACGAACTTTATG
bta-miR-2285i	AAAACCGGAACGAACTTTTTGG
bta-miR-2285j	AAAAACCAGAACGAACTTTTTG
bta-miR-2285k	AAAACCGGAATGAACTTTTTG
bta-miR-2285l	AAAACCCGCATGAACTTTTTGGC
bta-miR-6119-5p	AGAGGTAAAAAATTGATTTGACT
bta-miR-6119-3p	GCAAATCATTTTTTACTCTCCAA
bta-miR-6120-5p	CTGTTCCCGTTTTTCACATGTG
bta-miR-6120-3p	TATGTTGGACAACGTGGATAGC
bta-miR-6121-5p	TCGGAGCGCCCTCGCCAGAC
bta-miR-6121-3p	CCGGATGATGGACACTGAGG
bta-miR-6122-5p	TCAGTTGTACTTTATCCAGTGC
bta-miR-6122-3p	ACTATATGATGTAAACTGAAC
bta-miR-6123	TGCCAAGCCCACGTTCAAAGG
bta-miR-6517	TCAGGGTCCGTGAGCTCCTCGGC
bta-miR-3154	CAGAAGGGGAGTCGGAGCAGA
bta-miR-2285o	AAACCCGAACGAACTTTTGG
bta-miR-2285n	AAAAACCCGAATGAACTTTTGG
bta-miR-2285p	AAAAACTTGAGTGAACTTTTGG
bta-miR-2285m	AAAACGCAAATGAACTTTTTGG
bta-miR-378b	ACTTGACTTGGAGTCAGAAGGC
bta-miR-6518	TCACGGAGAGGAGAAACTGCAC
bta-miR-6519	TAGCAGCGGGAACAGAGAAA
bta-miR-6520	TTGAGTATTGTCAGAGAGAGC
bta-miR-6521	GTGGCGCCAGCTCTGAGCAGAGT
bta-miR-6522	TCGGAATTGTTTGTGTACCTGT
bta-miR-411b	TGGTCGACCATAAAACGTACGT
bta-miR-154c	AGATATTGCACGGTTGATCTCT
bta-miR-376e	AACATAGAGGAAAATCCACATT
bta-miR-3956	ACGTGGATGCTGAAGGTCAGAGG
bta-miR-411c-5p	GGTTGATCAGAGAACATACATT
bta-miR-411c-3p	TGTATGTCAACTGATCCACAGT
bta-miR-154b	AGAGGTCTTCCATGGTGCATTCG
bta-miR-3957	CTCGGAGAGTGCAGCTGTGG
bta-miR-1247-5p	ACCCGTCCCGTGCGTCCCCGGA
bta-miR-1247-3p	CGGGAACGTCGGGACTGGAGC
bta-miR-378c	ACTGGACTTGGAGTCAGAAGT
bta-miR-6523a	TCTGGGGTAACTTTGAGCAGGG
bta-miR-6524	TTACTCTGAGTAACCTAACTG
bta-miR-6525	CTGGGGAAAGCAGGAGTGAG
bta-miR-3660	ACTGACAGGAGAGCATTTTAA
bta-miR-6526	TCCTGTGCCTCGAATGGGTATG
bta-miR-503-5p	TAGCAGCGGGAACAGTACTG
bta-miR-503-3p	GGAGTATTGTTTCTGCTGCCCGG
bta-miR-2284z	AAAAAAGTTTGTTTGGGTTTTT
bta-miR-2284aa	AAAAAAGTTTGTTTGGGTTTT
bta-miR-6527	CACGTGGACGAAGAGATGGGA
bta-miR-6528	AGAGGGAAGAGGGAAGGAGG
bta-miR-6529a	GAGAGATCAGAGGCGCAGAGT
bta-miR-6530	CGCGGAGGAAGGTAAGACGG
bta-miR-6531	TAGACTTGGTGTACTTTGAGAGA
bta-miR-6532	AGTGCGGACAGGAAAGACGGTTT
bta-miR-6533	TGCGGCAGAGCATTAGAGAAC
bta-miR-6534	TCTAAGAGCAGTCAGGACGGAT
bta-miR-6535	TAGGGGGAGCGGTTGGAGGACT
bta-miR-6536	TTTAAGTATACGATGAACTGC
bta-miR-2285q	AAGGACCTGAATGAACTTTCTGG
bta-miR-2285r	AGAAACCTGGATGAACTTTTTGG
bta-miR-2285s	AAGACCCAAGTGAACTCTTTGG
bta-miR-2285t	AGAATCTGGATGAACTTTTTGG
bta-miR-2285v	AGAACCGGAACGAACTTTTTG
bta-miR-2285af	GCCAAAAAGCTTGTTCAGGTT
bta-miR-2285y	AAAACCCAAACAAACTTTTTT
bta-miR-2285w	ACCAAAAGTTCATTCAGATTT
bta-miR-2285x	GAAAAATCTGAATGAACTTTTGG
bta-miR-6529b	ACTCTGCGCCTCTGATCTCT
bta-miR-3613b	GAACAAAAAAAAAAGTACAAC
bta-miR-133c	ATTTGGTTCCATTTTACCAGC
bta-miR-2285z	CCAGAAAGTTCATTCAGGTCCT
bta-miR-6523b	CTGCTCAAAGTTACCCCAG
bta-miR-7691	GCTGAGAGGTCTAATAACTA
bta-miR-2285u	GAAAAACCCGAACGAACTTT
bta-miR-7857	ATAGCCAGTTGGGGAAGAATGC
bta-miR-7858	ACGCAATTCTTCAAAATCTTAGC
bta-miR-7859	AAAAACTGGCAGCTTCATGTAA
bta-miR-2285aa	AAAACTGGAACGAACTTTTGGGC
bta-miR-2285ab	AAAACCTGAATGAACTTCTTGG
bta-miR-2284ab	TAAAAGTTTGGTTGGGTTTTT
bta-miR-664b	TATTCATTTATCTCCCAGCCTAC
bta-miR-7860	TGGAGCGGCTGCACAGAGCGT
bta-miR-2285ac	AAAACCTGAAGAGACTTTTTGG
bta-miR-7861	TGCTACCTAGTCTGAGTGAGTGA
bta-miR-7862	TGGTGCTCCCTGGAGCTGAGC
bta-miR-6516	TTTGCAGTAACAGGTGTGAAC
bta-miR-219	AGAGTTGAGTCTGGACGTCCCG
bta-miR-7863	ATGGACTGTCACCTGAGGAGC
bta-miR-2285ad	AAAACCCAAATGAACTTTTTGG
bta-miR-2284ac	AAATGTTCGCTTGGCTTTTTCC
bta-miR-2285ae	AGAAAGTTCATTTAGGTTTTTC
bta-miR-7864	CTTCCTCTTCCGGTTGGCAGA
bta-miR-7865	CAGGGAGGGCAGGGGAGGG
bta-miR-8550	CAGGCTCTGGAACACGGGAGC
bta-miR-1842	TGGCTCTGTGAGGTCGGCTCA
bta-miR-4657	AATGTGGAAGTGGTCTGAGGCAT
bta-miR-4523	GACCGAGAGGGCCTCGGCTGT
bta-miR-378d	CTGGACTTGGAGTCAGAAGACC
bta-miR-4449	CGTCCCGGGGCCGCTCGAGGCA
bta-miR-3064	TTGCCACACTGCAACACCTTACA
bta-miR-3533	ATGAAGTGTGACGTGGACAT
bta-miR-3432b	TTCGGGATCTTTAGTTGTGGT
bta-miR-2450d	CATGGTCAGTAGAGGCGCATGTG
bta-miR-4444	CTCGAGTTGGAAGAGGCG
bta-miR-4680	AGAACTCTTGCAGTCTTAGATGT
