# Supplementary material for: Bta-miR-223 Targeting CBLB Contributes to Resistance to Staphylococcus aureus Mastitis Through the PI3K/AKT/NF-κB Pathway
Source: Front Vet Sci. 2020 Aug 21;7:529. doi: 10.3389/fvets.2020.00529 (PMC7475710; doi:10.3389/fvets.2020.00529)
Supplement: Table S8 — Sequences of novel miRNAs. [file Table_8.XLS]

## Sheet: Sheet1
Table S8 Sequence information of novel miRNAs
MiRNA ID	Sequence
novel_25_449861	GCAACCUGAAUGAACUUUUUGG
novel_25_463308	UUUCCGGUCUCCAGAAGUGC
novel_5_594314	AAACCCUGAAUGAACUUUUUGG
novel_18_274486	AAUGCCUGAAUGAACUUUUUGG
novel_3_518600	GACCAGUGCGAGGCCUGUGGGA
novel_3_527836	AAAACCCAAACGAACUUUUUGG
novel_2_348236	AGAAAUCCGAACGAACUUUUUG
novel_5_622700	AAAAAUCCGAACGAACUUUCUG
novel_10_73966	CAAAAAGUUUGUUUGGGUUUU
novel_22_390703	ACAAAUCUGAAUGAACUUUUU
novel_29_511661	AAAAGUUCGUUUGGGUUUUCC
novel_22_401584	AAGCCCAGAUGAACUUUUUG
novel_5_601225	AAAACCUGAAUGAACUUGUUGA
novel_26_470065	UCGAGCCUGACAGAUCACACA
novel_8_694410	AAGAAGUUCGUUCAGGUUUU
novel_8_694981	AACCUCAAAUGAACUUUCUGGC
novel_5_596141	GUCAGUAGGAUCAAAAGACU
novel_13_154750	GGUUAGCUGAAGAAUAAAGAU
novel_16_230050	AAAAGGAUGAAGAGUUAAAGU
novel_1_29813	AAAAAAGUUUGUUUGGAUUUU
novel_17_244731	CAAAAAGUUUGUUUGGGUUUU
novel_1_30369	AAAAAAGUUUGUUUGGAUUUU
novel_17_251762	AUGCCUGAAUGAACUUUUUGG
novel_8_707534	AAACACCCGAACGAACUUUUUG
novel_6_637614	AAACGUUCGUUCAGGUUUUUCUA
novel_3_531237	AUAGAGAUCGUGGUUCUACCUGU
novel_19_309234	AAAAAGUUCAUUCAGGUUUUC
novel_2_320499	GCACCUGAAUGAACUUUUUGG
novel_19_294891	UCUGUGCCGACUCUCGGGAAC
novel_X_757522	AAACCUGAAUGAACUUUUUGG
novel_5_601009	AAACUCGAGCAAACUUUUUGGC
novel_6_632013	UAACCCGAAUGAACUUUUUGGC
novel_5_602035	CCUCAUGUGGAAUCUUUAGUUG
novel_5_619635	GAAAGUUCGUUCAGGUUUUUCA
novel_11_75866	ACACCAAGCUGUAGGUCUGAGC
novel_20_357047	CAGGUCCCUGCCGGGCGGAGA
novel_28_490935	UCCAAGUGAACUUUUUGGCU
novel_23_425558	GGUCAUAAGAAGGGCUGUUACUUU
novel_13_135920	AUUUUAGACAUGGACAAAUGG
novel_16_222360	UAAACCUGAAUGAACUUUUUGA
novel_11_103840	AACCGCGAGUGGCUGAACCUUGU
novel_13_148770	CUCUGUGGUAACUGCUCUUUGC
novel_19_295553	CAUCUGUCAGAGGAGUCACUGU
novel_19_286867	AAAACCUGAAUGAAGUUUUUGG
novel_8_713935	AUUGUUAACUCAUUGACGUGUC
novel_22_406851	GAACGAAAUCCAAGCGCAGCUG
novel_10_61025	AUUUCCUUUAGGAUUGACUGGUU
novel_20_362440	AAAACCCGAAUGAACUUCUUG
novel_16_221334	AAAACCUAAAUGAACCUUUUGA
novel_7_674265	UUUACGGAGAUGAGAGGUCAGA
novel_9_725607	AAAAACCCGAACGAACCUUUUG
novel_14_174736	UCAAGGUCCGCUGUGAACACGG
novel_1_32700	UUGGACACGACUGAGUGACC
novel_10_70302	CAAAAAGUUUGUUUGGGUUUU
novel_X_761164	AAACCUGAAUGAACUUUUUGG
novel_6_648462	AAAAAUCUGGAUGAACUUUUUG
novel_22_390052	UUGGGGGCAGCUCCCAGGUGUGU
novel_19_295375	AGGAACCCAGAUGAACUUUCU
novel_27_484207	AAUAAGUUCGUUCAGGUUUUC
novel_1_9230	CCGCGCCGGGCCGCGCCG
novel_X_769262	UAUCUACUCUAGAUAAGACUUU
novel_1_6430	ACUUUCUGGCAGAAACUCAAGGA
novel_6_630212	CCCAGCUGAAAGGACUGACAUG
novel_20_355443	UAGAUCUGGGGUAGGGCCUGGGAAU
novel_8_703431	UAGAUCUGGGGUAGGGCCUGGGAAU
novel_7_656766	UCUGCAUCCGAGGACUCAACC
novel_28_494872	AAACCCAGAGGAACUUUUU
novel_12_128981	AUUCCACUUCUGACACCA
novel_X_746923	UGAUUGGCAUUUCUUAGAGUGGA
novel_20_360468	AAAAUCCAAGUGAACUUUUUG
novel_21_382960	CAAAAAGUUUGUUUGGGUUUU
novel_16_221376	AAAACUCGAACGAACUUUUUAG
novel_14_178040	AACAACCUGAACAAACUUUUUG
novel_7_687832	UUGAUAUGUCCUGAGACGCGGA
novel_9_738429	AAAGGUUCGUUCGGGUUUUUCU
novel_17_233936	AAUAAGUUCGUUUGGGUUUUUC
novel_4_570587	UGGGAUUGAGCGCCUCCUUUAG
novel_19_300948	AAACCCUGGAUGAACUUUUUGG
novel_12_121331	AAUGGAUUACUUCUGAUUGCUG
novel_21_378248	AAACCCGGAUGAACUUUUUG
novel_2_326667	AAAAAUCCGAACGAACCUUUUG
novel_15_205722	UUCUGCUCCCUGCCCUGUAG
novel_25_460590	UAGUUUUAUGUGUAAGCUCGU
novel_X_758883	AAGAAGUUCGUUUGGGUUUUUCC
novel_4_572249	ACACGCGUCCUUGGAUCCUGACU
novel_10_74609	AGAAGUUCGUUCAGGUUUUUCU
novel_13_130956	AAAAAGUUUGGUUGGGUUUUCU
novel_3_545940	AUUAUCGAGGCGAUUCUGAUC
novel_24_432142	ACAAAAGUUUGUUUGGGUUUU
novel_23_423644	UGUCCCCGAGACUGUAGCCAGA
novel_17_233214	UAGCGUUAUCAGGAUUUAGUG
novel_17_239795	AAAAGUUCGUUUGAGUUUUU
novel_23_424422	ACACUUGAAUGAACUUUUUGG
novel_X_746978	GAAAAAGUUUGUUUGGGUUUU
novel_5_593623	AAAAGUUCGUUCAGUUUUUCU
novel_16_212718	UCGAACAAACUUUUUGGCCAAC
novel_10_59549	ACCGCCUUUGUGUUGCCCAUUCACU
novel_X_756749	UAUCUACUCUAGAUAAGACUUU
novel_11_99778	AGAACCUGAAUGAACUUUUUGG
novel_1_8395	CAGUCCGGUCCCGCGGUGUCUCC
novel_20_358741	ACAGCACAAGGUUUAUACAGUU
novel_8_696971	AAAAAGUUCAUUCAGGUUUUC
novel_8_713241	GCUGAAAAGUUCGUUUGGGUUU
novel_19_281291	GAACCAGAUUGUCAGCUCUAA
novel_5_594313	AAACCCUGAAUGAACUUUUUGG
novel_29_511250	GUAACCUGAAUGAACUUUUUGG
novel_26_477207	CACUAGUCACAUGUAACUUACU
novel_10_74189	UUUGAUGACUGUUCCUCCUAUUGCC
novel_2_344634	AAAACCUCAACGAACUCUUUGG
novel_17_249630	AAAGCCCGAAUGAACUUUUU
novel_10_43984	CCCAGGGAUGUAGCUCCUAGUGC
novel_27_487086	AAAUUUAGCAGAGCUCUCUGA
novel_1_13349	AUCAAUGAACUUUUUGGCCAGC
novel_29_510289	CCACCUGGCCUGACAGCACCCU
novel_26_474056	AAAAGUUCAUUCAGGUUUUUCA
novel_4_567264	GAAAACCUAAACGAACUUUUUG
novel_10_40526	UUGGUGAUGGACAGGGAAGCCUG
novel_11_82913	AAACCCGAAGGAACUUUUUGGC
novel_13_136503	CUUGCUGAGUGACCUCCCUGCU
novel_26_472500	AUUCUGACAGACUGGAGUCUGA
novel_19_306477	AAAAAAGUUCGUUUGGGUUUU
novel_10_58977	GAACCCGAAUGAACUUUUUGGC
novel_22_404721	UAGGCCAAAAAGUUAACUUGGG
novel_X_754206	GAAAAGUUCGUUUGGGUUUUCU
novel_7_667529	AAAACCUGAAUGAGCUUUUUGG
novel_19_309934	CAACUGUUAGGAGGCUUGGCU
novel_13_149204	UUCUCUAGUGUGUUUUCCCAAC
novel_21_382999	AAAAAGUUCACUCGGAUU
novel_29_508409	UCCUGUGCUCUUUCUUCUGCAG
novel_4_577016	AAGAACCUGAACAAACUUUUUG
novel_24_432081	GAAACCUGAAUGAAGUUUUUGG
novel_27_485957	AAAGUUCGUUCAGGUUUUUCUG
novel_X_765066	AAAAAGUUCAUUUGGGUUU
novel_X_746871	GAAACCUGAAUGAAUUUUUUGG
novel_5_627772	ACCCCAUGGACUGUAGCCCUCC
novel_16_223558	AAAACUCUGUAUGAACUUUUU
novel_2_318347	GUGGACUUCCCUGGUAGCUCAGC
novel_16_221618	GAAAAUCCGAGUGAACUUUUUG
novel_1_22437	UUUGGACUUGACAUUGCAUGUUU
novel_25_461702	CCUGCACGAACAGCACUUUGGA
novel_X_767450	AAAACCUGAAUGGACUUUUUGG
novel_20_351510	AAAGUUCGUUCAGGUUUUU
novel_16_225939	AAAAGCUCGUUCGGGUUUUUCU
novel_12_117207	AAAAUCCAAGUGAACUUUUUG
novel_X_767643	AAAAAGUUCGUUUGGGUUUUCC
novel_21_380157	AAGUGGAAGCAGCCUCUGUU
novel_26_474628	UCUGGAUGUAGUUGUGCUGCAG
novel_26_476848	CGCUGGCAGUGUUGGUGGCACU
novel_2_324005	CAAAAAGUUUGUUUGGGUUUU
novel_13_137515	UGUCUGGGACCCCGAUUCUCUCC
novel_5_601935	AGCAUGUGAAAUCUUUGGUUGA
novel_8_700420	AAAACCUGAAUGAACUUUCUGU
novel_1_5931	AUGGACGUUGUGACUUUCCCAC
novel_10_62294	AGGACCCAAAUGAACUUUUUGG
novel_25_453181	UCUGUGGAUGGUGGAGCUCAGA
novel_12_115466	UCCACAUCCCUCACAGUUUGGUG
novel_7_661360	UAGGACUACAACUCCCAUCGUG
novel_23_426032	AAAAAGUUCAUUUGGGUUUUCU
novel_23_415987	AAAAAUCCGAAAGAACUUUUUG
novel_8_690020	UCGUGCCUAAAGGUUUGUGCUCU
novel_2_316359	GAAUCUGAAUGAACUUUGUGGC
novel_23_419019	ACUGGUUUCAGGACAGAUCUCU
novel_16_214126	AUCGUUACCAGACAGUGUUAGA
novel_5_589519	AAAAAGUUCAUUCAGGUUUUUC
novel_8_706397	AAUAAGUUCGUUUGGGUUUUUC
novel_25_455869	UGUGUCUUUCCUUCUGUGUGUGCU
novel_X_757523	AAAAGGUCGUUCGGGUUUUUCU
novel_20_356738	UUUGCAGCCAGUUAAGCCGACU
novel_17_244506	AGUGAUGUCUCUUCCUUUGCAGU
novel_12_119563	AAGGCCUGAAUGAACUUUUUGG
novel_11_105744	GGCUGAGGCUGGAGGAUCGCU
novel_26_470950	AAAAGUUGGUUCGAGUUUUU
novel_21_367689	AAAAAGUUUGUUUGGUUUUUCU
novel_19_297792	AGAACCUGAAUGAACUUUUUGG
novel_6_638201	AAAACUAGAACGAACUUUUUGG
novel_15_200650	UCACGGAGAGGAGAAACUGCGA
novel_28_491191	AAAAACUCGAACGAACUUUUUG
novel_21_369143	AGACCCGAAUGAACUUUUUGGC
novel_13_145839	AAAACCUGAAUGAACUUUCUGG
novel_25_450445	AAAAGUUUGUUCAGGUUUUUCU
novel_17_242275	AAACCUGAAUGAACUUUUUGG
novel_X_767128	AAAACACGAACAAACUUUU
novel_10_53160	AAAAACCCGAAUGAACUUUUUG
novel_2_326303	AAAGACCCGAACGAACUUUUUG
novel_5_592831	UAUGAAGUCCUUAAGGGGAGG
novel_3_537292	CGCCCCCGCCGUUCCCCCCUCC
novel_6_636075	AAAACUUGAACAAGCUUUUUGGCU
novel_3_529463	AAAACCUGAGUGAACUUUUUGG
novel_21_385188	AAAAAGUUCAUUUGGGUUGUCU
novel_13_153142	UUCUCAGGUUGGACAGUCCUGA
novel_5_593877	UCCCAGCUGGUCAUUAAUCCUC
novel_19_288068	AAAUGGAAGUAGUAGGAUAGU
novel_19_311535	GUGGACCGGGCACCGCUUCUGGU
novel_X_756620	AAAAUCUGAACAAACUUUAUGG
novel_22_387060	UAGGCAGAGAUGACAGUCAUACU
novel_X_752880	AAAAAUUGGUUCAGGUUUUUCU
novel_28_498102	AAAACUCGAACAAACUUUCUG
novel_3_533836	UAACACACGAUCUUGUAUAAAA
novel_2_341988	AAACUUGAAUGAACCUUUUGGC
novel_17_236208	ACUUCUGGACAUAUCUGAUGCAG
novel_6_636768	UCAAAAGUUCGUUUGGGUUUUC
novel_23_411839	AUAACCUGAAUGAACUUUUUGG
novel_5_618052	AAAACCUGAAUGAACUAUUUGG
novel_22_397732	UGAGAGUUCCCUGUUCUGGAU
novel_18_260122	AAAACCUGAAUGAACUUUU
novel_9_738082	AAACUGAAUGAACAUUUUGGCC
novel_26_469139	AAAAAGUUCAUUUGGGUUUUA
novel_20_357411	AAAAACCUGAACCAACUUUUUG
novel_27_480267	AAAACCUCAACGAACUCUUUGG
novel_13_154233	AAGACCUGAAUGAACUUUUUGG
novel_5_628134	AAUGAAGUAAGUCAGACAGAGA
novel_21_385748	UCACUGGGCAUCCUCUGCUUUA
novel_26_470057	UCGAGCCUGACAGAUCACACA
novel_2_343180	AAAACCUGAAUGAACUUGUUGG
novel_2_316509	AUAACCUGAAUGAACUUUUUGG
novel_8_714281	AAAGUUCGUUCAGGUUUUUCU
novel_11_100570	AAAGCCUGGAUGAACUUUUUGG
novel_13_130779	GAACCCAGAUGAACUUUUUGGC
novel_1_20015	UUCUCAUUGGCCUCACGUCCUGUC
novel_27_482291	GCUAAAAAGUUCAUUUGGGUUU
novel_14_177951	AAACCCAAAUGAACUUCUUUG
novel_17_248417	UUAGGCUCUAGAGUGUGUGG
novel_18_265802	UGUGGCCUCUGGGUGUGU
novel_8_694087	AAACCCGAACGAACUUUUUG
novel_11_98678	AGUUUUGGAAAUGUAUGCUUUGCA
novel_25_447510	UAUUGCGUGGAUCAGAAAGUUG
novel_21_372350	CAGCAUGGCUGCAUAUUAGUGAA
novel_1_19197	AACUCGAUGCAAUUCACUUUG
novel_11_83473	AAAAAGUUCGUUCGGGUUUUCU
novel_13_135308	UGCAGGAUCUUUAGUUGUGGUG
novel_25_446194	AGCAUUGGGUUGGCCAUAGGUU
novel_26_470906	CAAAAAGUUUGUUUGGGUU
novel_13_148950	AAAAGUUCAUUCAGGUUUUUCU
novel_20_357333	UGAGUGUGUGUGUGAGUGUGU
novel_X_753824	AAACCCGAACGAACUUUUUGG
novel_27_484965	AAAACUGGAACGAACUUUUUGG
novel_14_169269	AACCUGAACGAACUUUUUGCCA
novel_17_248894	UGGAGUUGGUGCAGACCCUGG
novel_7_680514	CGGGUAGGGCUGUGACCCUCG
novel_6_653777	AAGAGUUCGUUCGGGUUUUUC
novel_X_762483	UUACAAUACAACCUGAUAAGUG
novel_1_38922	AGAACCUGAAUGAACUUUUUGG
novel_5_601985	CCUCAUGUGGAAUCUUUAGCU
novel_19_307113	AAAACUUGAACAAACUUUUUGG
novel_10_68006	GAUAAUUAACUGUCACAGCUGA
novel_10_64734	AUAACCUGAAUGAACUUUUUGG
novel_14_166570	GAUGAACAAGACGGAACAAGAGGCC
novel_9_721664	AAAAGUUCGCUCAGGUUUUUCUA
novel_3_542015	ACUGGGGGUUGAGAAUGUCGCU
novel_13_139083	UCAAGGUCCGCUGUGAACACG
novel_5_605149	AAAGCCUGAAUAAACUUUUUGG
novel_15_200829	AAAGUUCGUUCAGGUUUUU
novel_23_410315	AGAAUCUGAACAAACUUUUUGG
novel_16_216772	GAAAAAGUUUGUUUGGGUUUU
novel_23_426794	ACACCCGAAUGAACUUUUUGGC
novel_16_221354	AAAAAACCGAGUGGACUUUUUG
novel_14_168302	AAGAGUUUGUUCGGGUUU
novel_11_105253	UACAGUGACCAGGUGACGACGGA
novel_12_124957	AAAACCCGAACGAACUUUUUG
novel_2_344763	AAAACCCGAACGAACUUUUUG
novel_27_479936	UUCCCGGGGCCGGGAGCG
novel_24_438787	ACUGCUUUAAAACCUUUGACA
novel_6_638229	AAAGCCUGAAGGAACUUUUUGG
novel_16_224954	ACUCGAACGAAUUUUUGGCCA
novel_19_300302	AGUGGGAACAGAAGCAGGACUUGU
novel_19_311564	AAAAACUCGAACGAACUUUUUG
novel_24_436025	AAGAACCUGAGUGGACUUUUGG
novel_8_710125	AAAACCUGAAUGAACUUUU
novel_22_403597	AAAACCUGAAUGAACCUUUUGG
novel_12_121742	AAAACGUUCGUUUGGGUUUU
novel_20_351245	UUAUUUUUGACGUCCCAGAAC
novel_2_328171	CAUGGUCCCUGUUCUCUGCCCCAGA
novel_19_307344	AGGGAGUCCCUGGUAGUUCAGU
novel_11_83650	GAAAAAGUUUGUUUGGGUUUU
novel_24_432085	UUGGGAAGCACAGACACUAGGACU
novel_7_656807	UGACCUCUGACCUUUGCCUCC
novel_20_356776	CAAACGAACUUUUUGGCCAACU
novel_3_520813	CUGGCCGGGGCUCUGGGCC
novel_9_734868	AAACCUGAAUGAACUUUUUGG
novel_7_658938	AAAAGUUUGGUUGGGUUUUUCU
novel_13_131138	AAAUCCAAGAGCAUACUGAGU
novel_3_552306	AAACCCGGAUGAACUUUUUGGC
novel_26_477700	UAUAUUGUCCAAACUGGGGUAGU
novel_3_519231	ACAAAUCUGAAUGAACUUUUU
novel_16_208829	CACAUGGAGUUGCUGUUACA
novel_11_98550	CUCAAAUCAGUGGACCUGGUAG
novel_16_208542	AAAAAGUUCACUCGGAUU
novel_17_241269	AAAAAGUUCAUUUGGGUUUUCU
novel_9_741912	AAACCCUGAAUGAACUUUUUGG
novel_X_761159	AAAAGUUCGUUUAGGUUUUUCU
novel_29_505709	ACAACCUGAAUGAACUUUUUGA
novel_18_274760	UCCUCACUGUCUCUGCUCUGCAG
novel_X_754578	UGCUGAAACUCUGUUCAACCCA
novel_10_69395	UCGAACAAACUUUUUGGCCAAC
novel_15_199822	AGGCAGACUUCUUUAAACUU
novel_9_738432	AAAAACUAGAACGAACUUUUU
novel_12_124547	AAGAAGUUCGUUUGGGUUUUUCC
novel_2_323332	GAAAAAGUUUGUUUGGGUUU
novel_2_313094	AUCUGAGACUGUUGAUAUUUCU
novel_10_68944	AGAAAAAUCUGAAUGGACUUU
novel_23_415723	UUGCAUGACUCUGAGAGUAAG
novel_21_374661	CACAAUACACGGUCGGCCUCU
novel_10_60606	ACUCGAACGAAUUUUUGGCCA
novel_26_470053	CCGAGCCUGACAGAUCACACA
novel_19_295108	UCUAGGGCUGCAUGUGUGAGA
novel_5_596750	AAAAACUCAAACGAACUUUUG
novel_26_472531	CUCUUCGUCUGGUUGAAACUG
novel_5_594039	AAGACCCGAAUGAACUUUUUGA
novel_21_384514	ACACCUGAACGAACUUUUUGG
novel_6_634793	AAAACGCAAACGAACUUUUUGG
novel_11_88834	ACUGUGCUAAGGGUUGUGUGUG
novel_16_223592	UGUGGCCUCUGGGUGUGUACC
novel_24_431595	ACUCCUGCAGCAUCUGUUCCGA
novel_13_131843	AAAACCUGAAUGAAGUUUUUGG
novel_8_699901	AAAGCCUGAAUAAACUUUUUGG
novel_5_604664	CCUGUGAGGGCUUCACCCUGGA
novel_16_217061	AAAAGGAUGAAGAGUUAAAGU
novel_5_599043	AAAGAUCCGAACGAACUUUUUG
novel_25_444580	GCGCAGGCGCGACGCUGGCUCUG
novel_17_236753	AAAACCGGAAUGAAUUUUUUGA
novel_7_677565	UGCAGGAUCUUUAGUUGCGGU
novel_9_728815	AAACCCAGAUGAGCUUUUUGGC
novel_19_307067	UCUCUGGCCUCUAUUACUGUGA
novel_10_73531	AAAAAUUGGAAUGAACUUUUU
novel_2_320333	GAUAGCUGUACUUUCUCCUUU
novel_19_307614	AACCUGAACGAACUUUUUGGCC
novel_3_517962	GAAAGUUUGUUGGGGUUUUUCU
novel_2_326619	AAAACCCCGAACGAACUUUUUG
novel_25_461934	UCUGAACGAACUUUGUGGCAAA
novel_13_147518	AUAACCUGAAUGAACUUUUUGG
novel_10_60951	AAAAAUUCGUUCGGGUUUUUCU
novel_1_1677	AAAACCUGAGUGAACUUUUUGG
novel_6_651913	AAAAAAGUUUGUUUGGAUUUU
novel_1_29644	AAACCAGAACCCUGUCUCAGA
novel_18_271779	GAAAGUUCGUUCGGGUUUUU
novel_13_136927	AAACUUGAAUGAACCUUUUGGC
novel_21_366322	UUGUCCUACUUCUCAGCUGUCU
novel_3_522995	AGCUUAGCCCUAUGUAGAAAGUG
novel_25_453196	UCCAAGUAAUUCAGGAUAG
novel_10_71642	CACCCCAGGUUGGAAAGAGCUG
novel_7_686532	UUAGUUAUUAGACCUCUCAGC
novel_8_714305	AGAAAGUUCAUUCAGGUUUU
novel_15_185760	AAAACCCGAACGAACCUUUUGG
novel_18_255827	CAACUCUGACGUCUUCCUGUCCAG
novel_24_443715	UUUAGUGUGAUAAUGGCGUUUG
novel_10_54734	AAACCUAAAUGAACUUUUUGU
novel_11_87917	AAAGGCCUGAAUGAACUUUUUGA
novel_1_22008	ACAACCUGAAUGAACUUUUUGG
novel_26_468345	CCAAACCAGUUGUGCCUGUAG
novel_3_519235	ACAAAUCUGAAUGAACUUUUU
novel_15_204216	AGAACCUGAAUGAACUUUUUGG
novel_6_652535	GACCUGUGCGUGUACACUCAUG
novel_5_600978	AAAUCCUGAAUGAGCUUUUUGA
novel_15_198601	AAAAGGUUCGUUCGGGUUUUCC
novel_5_616425	AGCGGUGGAGGUAGGAAUCUCUU
novel_14_179421	AAAAAGUUAGUUUAGGUUUUUC
novel_8_696572	UGUAUGCAACUCAUUGGAUGAGA
novel_29_505587	GAAAUCUGAACAAACUUUUUGG
novel_7_670659	CAGGAAAUGGCAACCCACUC
novel_15_192931	AAAAAUCCUAACGAACUUUUUG
novel_5_596263	AAAAAGAUCGUUUGGGUUUUCU
novel_25_450912	CGGGUGGGAAGAGGCGGG
novel_1_27568	AAAAUCCAAGUGAACUUUUUG
novel_2_345555	AAAAGUUCGUUCGGGUCUUUCU
novel_27_487032	AAAAAGUUCGUUCAAGUUUUUC
novel_9_736103	AAACCCAAAUGAACUUUUUGGC
novel_3_549954	AAAAAUCCCAACGAACUUUUUG
novel_7_664748	UAUUAUUCCAUACUUAAGGCU
novel_5_594381	AAAAACUGGAGUGAACUUUUU
novel_19_301009	ACUCGUUGAGGUGACCUG
novel_2_344674	UAUCCAGGACUAGGUCUGCAGA
novel_20_359414	UCUCCUCUGAAAAAGCCUCUAA
novel_3_552993	ACCCCGUGUGGCUUGUGGGAU
novel_13_153615	AAUAAGUUCGUUUGGGUUUUUC
novel_7_656447	UUAGAUAACUAAUAAAAACCUG
novel_X_760440	AAACCCGAACGAACUUUUUGG
novel_1_18972	CAAAAAGUUUGUUUGGGUUUU
novel_26_467307	AAAACCUGAAUGGACUUUUUU
novel_13_135357	AAAAACCUGGACAAACUUUUUG
novel_2_325467	AAAAAGUUCGUUCGGGUUUUCU
novel_17_246941	CGGCUCCGUGACUCGUCCGUGGAC
novel_2_340198	UAAAAUAUGUAAUCCUCCACA
novel_25_450587	AGAAGUUCAUUUGGGUUUUUC
novel_7_685804	AAACUGGGCUGAACUUUUUGGC
novel_4_581720	AAAACCCUGAUGAACUUUUUGA
novel_15_193679	UAUCUUCCAGUAAUCUCUGAGU
novel_23_426748	AAAAUGCAGAACACUGACUAU
novel_15_199015	AAAUCCUGAAUGAACUUUUUGG
novel_24_435952	AAAAAUCCGAACAAACUUUUUG
novel_1_40148	AGAAAUCCGAACGAACUUUUUG
novel_29_503138	AGAAAGUUCAUUCAGGUUUU
novel_13_137405	ACCUGUUAAAGACUUUACCACU
novel_19_303063	AAAACCUGAAUGAACUUUCUGG
novel_28_490297	AAAAACCCGAAGGAACUUUUUG
novel_25_446734	AUAUCAAAGAGCUGUAAGUGUUG
novel_6_637617	AAGCCCAGAUGAACUUUUUG
novel_9_729370	AAUAAAGUUUGUUUGGGUUUU
novel_12_117149	AAAACCUGUAUGAACUUUUUGG
novel_5_605346	AUGUCCGCGGGUUCCCUGU
novel_24_443685	AAUAAGUUCGUUUGGGUUUUUC
novel_1_11905	AGAAUCUGAAUGAACUUUUUGG
novel_13_149935	AAAAGGUUCGUUUAGGUUUU
novel_3_522148	UGGUAGUAUUCCUAGUGUGGC
novel_24_429861	AUAACCGGAAUGAACUUUUUGA
novel_12_111352	AAAAGUUCGUUCGGGUUUUU
novel_23_411733	UUUUUUGCUGGAACAUUUCUGG
novel_3_550105	AAAAGUUCGUUCAGGUUAUUCUA
novel_10_62259	AAACCCAAACAAACUUUUUGG
novel_8_712659	AAAACCUGAAUAAACUUUUUGG
novel_7_683574	AAACUCAAAUGAACUUUUUGGU
novel_21_385762	UAUGUGGGACGGUAAACC
novel_19_299598	CAAAAAGUUUGUUUGGGUUUU
novel_2_348660	UAAACGAUCCGUUUGGCCAAGU
novel_X_746921	UGAUUGGUACUUCUUAGAGUGG
novel_14_168996	UGUGUGUGGAAUAUAAUUGAGA
novel_27_483597	AAAAUUCCGAACGAACUUUUUG
novel_5_605372	AGAAGUUAGUUCAGGUUUUUCU
novel_9_737890	AGUCUGAGUGAACUCUGGGAG
novel_26_476054	AAAAACGGGAAUGAACUUUUU
novel_23_418037	CAAGACAUCGUGUGGUCCAAAC
novel_26_470822	ACCUUUGUUCGGGUUUUUCUGU
novel_X_744889	AAGCCCAGAUGAACUUUUUGGC
novel_9_726900	AUUGGACUUGGAGUCAGAAA
novel_21_384124	AAGCUUUAAUUUAUUAAUCUGA
novel_X_760192	GAACUGAGUCCUUUGGAAAAGA
novel_21_384506	AAAAAUCCGAACGAACUCUUUG
novel_13_156783	AAAAUGUUUGUUCUGGUUUUU
novel_7_655837	AAAAAGUUUAUUCAGGUUUUUC
novel_10_58719	AAAACCUGAACGAACUUCUUGG
novel_28_501196	AAACCCUGAACGAACUUUUUGG
novel_19_307343	AGGGAGUCCCUGGUAGUUCAGU
novel_13_140196	UGGAGGCUGGGAGUGCAUGAGCU
novel_4_576787	UUUAGGAUCCAAACAACACUG
novel_17_234247	AAAUCCUGAAUGAAUUUUUGG
novel_25_462493	CCCAAUGAGAUUUCAAACUGAGA
novel_28_493104	CUGCAGAGGUAGAUGGAAUGUCU
novel_X_760719	UCAGACCCAUAUUCUCAUAGGC
novel_21_383675	UAAAGUUCAUUCGGGUUUUUUG
novel_19_298277	AGGGUGUGGGUUUGGUCGUGGGA
novel_14_166188	AAGAAGUUCGUUCAGGUUUU
novel_1_39601	AAAAUCCAAAUGAACUUUUUGG
novel_26_463815	GAAAUCUGAAUGAACUUUUUGG
novel_10_51786	AAAACUCAAAUGAACUUUUUGG
novel_18_262393	AAAAAGUUCGUUUGGGUUUU
novel_15_189506	GCGGUAAGUGCCUCUCUGGCGUG
novel_27_479120	ACUCGGGUCAGCAUCUUAGGA
novel_8_713641	UGGGCCAGGUGGAACACAGUGG
novel_20_365969	UGAGUCUCAUCUGAAUCAGA
novel_7_684237	UCCUAGGGGAUUGACAUAGUCUG
novel_20_355809	CUUCCACUGUGGAGUUCCUGG
novel_10_62164	AAACCCUGAUGAACUUUUUGGC
novel_5_613204	UAUGAAGUCCUUAAGGGGAGG
