# Supplementary material for: Bta-miR-223 Targeting CBLB Contributes to Resistance to Staphylococcus aureus Mastitis Through the PI3K/AKT/NF-κB Pathway
Source: Front Vet Sci. 2020 Aug 21;7:529. doi: 10.3389/fvets.2020.00529 (PMC7475710; doi:10.3389/fvets.2020.00529)
Supplement: Table S9 — Expression levels of miRNAs in the mammary gland tissues. [file Table_9.XLS]

## Sheet: Sheet1
Table S9. Differentially expressed miRNAs at the mathematical level
MiRNA ID	FDR	log2FC	regulated
bta-let-7a-3p	0.989855	0.031992	up
bta-let-7i	0.919004	0.0597732	up
bta-miR-103	0.365589	0.348691	up
bta-miR-106a	0.179069	0.692363	up
bta-miR-107	0.492357	0.327204	up
bta-miR-1248	0.316015	0.811601	up
bta-miR-1277	0.826777	0.261077	up
bta-miR-129	0.506326	0.923162	up
bta-miR-129-5p	0.506326	0.923162	up
bta-miR-1307	0.0786724	1.16403	up
bta-miR-130b	0.265198	1.3163	up
bta-miR-1343-3p	0.800904	0.22286	up
bta-miR-138	0.00514496	2.08527	up
bta-miR-140	0.355005	0.404982	up
bta-miR-141	0.355005	0.407622	up
bta-miR-142-5p	0.24339	1.43258	up
bta-miR-142-3p	0.0320125	1.84837	up
bta-miR-143	0.777793	0.250238	up
bta-miR-146a	0.0649812	2.19153	up
bta-miR-146b	0.186715	1.19333	up
bta-miR-147	0.0885206	2.81306	up
bta-miR-148a	0.947405	0.0616992	up
bta-miR-150	0.829447	0.133673	up
bta-miR-155	0.892837	0.158279	up
bta-miR-15a	0.447772	0.426067	up
bta-miR-16a	0.884728	0.0552117	up
bta-miR-16b	0.32925	0.456084	up
bta-miR-17-5p	0.680448	0.20201	up
bta-miR-17-3p	0.627447	0.47301	up
bta-miR-1814c	0.0367545	1.92673	up
bta-miR-182	0.559213	0.241904	up
bta-miR-1839	0.81133	0.149583	up
bta-miR-186	0.406739	0.344642	up
bta-miR-188	0.0806465	1.17768	up
bta-miR-18a	0.161686	1.01094	up
bta-miR-196b	0.554489	0.357699	up
bta-miR-19a	0.115576	0.815897	up
bta-miR-19b	0.355005	0.415173	up
bta-miR-200a	0.0236938	0.772358	up
bta-miR-200b	0.313279	0.346366	up
bta-miR-200c	0.697701	0.181873	up
bta-miR-20a	0.874626	0.0617763	up
bta-miR-20b	0.0435247	1.051	up
bta-miR-21-5p	8.11e-05	1.23812	up
bta-miR-21-3p	0.0386234	2.31516	up
bta-miR-210	0.906827	0.0650225	up
bta-miR-215	0.00201615	2.55663	up
bta-miR-22-5p	0.762635	0.207172	up
bta-miR-22-3p	0.603992	0.272069	up
bta-miR-223	1.17e-11	3.94703	up
bta-miR-2284aa	0.147083	1.60379	up
bta-miR-2284ab	0.109991	1.04861	up
bta-miR-2284j	0.918252	0.0445638	up
bta-miR-2284z	0.125913	1.03887	up
bta-miR-2285aa	2.17e-05	2.25265	up
bta-miR-2285ab	0.470149	0.672799	up
bta-miR-2285ad	0.31491	0.800507	up
bta-miR-2285b	0.014373	1.40712	up
bta-miR-2285c	0.132382	1.16296	up
bta-miR-2285e	0.989855	0.0950024	up
bta-miR-2285f	0.00390533	1.26829	up
bta-miR-2285g	0.0645122	1.23121	up
bta-miR-2285j	1	0.028986	up
bta-miR-2285k	0.00135237	1.62792	up
bta-miR-2285o	0.786242	0.219516	up
bta-miR-2285p	0.0306485	1.21858	up
bta-miR-2285q	0.200171	0.903304	up
bta-miR-2285r	0.795524	0.227892	up
bta-miR-2285s	0.0435247	1.37475	up
bta-miR-2285x	0.228111	0.868709	up
bta-miR-2299-5p	0.953003	0.109864	up
bta-miR-2310	0.0367545	1.92673	up
bta-miR-2318	0.00338241	2.44246	up
bta-miR-2336	0.231172	0.669565	up
bta-miR-2387	0.284923	0.802113	up
bta-miR-2404	0.905973	0.224373	up
bta-miR-2419-5p	0.00997364	1.28515	up
bta-miR-2468	0.559213	0.417151	up
bta-miR-2484	0.257322	0.600589	up
bta-miR-27a-5p	0.779088	0.419153	up
bta-miR-29b	0.406739	0.413948	up
bta-miR-29c	0.448252	0.375484	up
bta-miR-29d-5p	0.48518	0.388215	up
bta-miR-301a	0.540273	0.488296	up
bta-miR-30e-5p	0.559213	0.244964	up
bta-miR-31	0.867869	0.0214429	up
bta-miR-32	0.52902	0.332936	up
bta-miR-320a	0.348603	0.443835	up
bta-miR-324	0.355005	0.601889	up
bta-miR-326	0.618928	0.30595	up
bta-miR-330	0.906827	0.161025	up
bta-miR-335	0.52902	0.387647	up
bta-miR-338	0.504767	0.544281	up
bta-miR-33a	0.463396	0.64151	up
bta-miR-345-5p	0.0889315	1.20559	up
bta-miR-345-3p	0.0146717	1.61486	up
bta-miR-34a	0.77017	0.104511	up
bta-miR-361	0.742957	0.180451	up
bta-miR-362-5p	0.608342	0.267304	up
bta-miR-362-3p	0.112301	1.02937	up
bta-miR-363	0.373024	0.489677	up
bta-miR-370	0.603992	0.355623	up
bta-miR-375	0.702046	0.286073	up
bta-miR-376b	0.506532	0.609707	up
bta-miR-376c	0.925133	0.0201736	up
bta-miR-376d	0.0447622	1.50519	up
bta-miR-376e	0.593476	0.279977	up
bta-miR-377	0.779088	0.406244	up
bta-miR-378	0.0772405	0.818836	up
bta-miR-378b	0.00153165	2.74058	up
bta-miR-378c	0.2222	1.08537	up
bta-miR-378d	0.271999	0.720874	up
bta-miR-381	0.480931	0.436175	up
bta-miR-411c-3p	0.392997	0.567732	up
bta-miR-425-5p	0.154569	0.925408	up
bta-miR-425-3p	0.386151	0.481812	up
bta-miR-429	0.17062	0.668832	up
bta-miR-449a	0.756199	0.210879	up
bta-miR-454	0.339645	0.677119	up
bta-miR-484	0.0588115	1.03342	up
bta-miR-490	1	0.0626541	up
bta-miR-493	0.7379	0.334636	up
bta-miR-500	0.337475	0.49454	up
bta-miR-502a	0.834904	0.182589	up
bta-miR-503-5p	0.0889315	4.11294	up
bta-miR-505	0.506326	0.354695	up
bta-miR-532	0.768353	0.142118	up
bta-miR-543	0.926349	0.0437432	up
bta-miR-6119-5p	0.959798	0.0665581	up
bta-miR-6123	0.179069	0.977026	up
bta-miR-6517	0.297563	0.730911	up
bta-miR-652	0.116473	2.03183	up
bta-miR-6523a	0.0538812	2.39543	up
bta-miR-6536	0.735061	0.316148	up
bta-miR-660	0.596261	0.256735	up
bta-miR-671	0.0294335	1.36643	up
bta-miR-7	0.0416062	1.95383	up
bta-miR-760-3p	0.603628	0.453879	up
bta-miR-769	0.282819	0.596691	up
bta-miR-7862	0.0786724	1.3077	up
bta-miR-9-5p	0.892837	0.319519	up
bta-miR-93	0.257322	0.496433	up
bta-miR-99b	0.910924	0.0605503	up
novel_10_43984	0.74219	0.31593	up
novel_10_51786	0.0786724	1.82355	up
novel_10_53160	0.219377	0.833748	up
novel_10_57520	0.0236938	1.54772	up
novel_10_59549	0.861698	0.218116	up
novel_10_62294	0.311931	0.842192	up
novel_10_64734	0.0117772	1.8271	up
novel_10_74189	0.257322	0.86299	up
novel_11_100570	0.0426399	1.42279	up
novel_11_87917	0.159114	1.00768	up
novel_11_99778	0.768353	0.239478	up
novel_12_111352	0.315658	0.520588	up
novel_12_119563	0.0146895	1.70114	up
novel_13_135357	0.297563	0.839461	up
novel_13_145839	0.0808543	1.53308	up
novel_13_147518	0.00121004	2.36841	up
novel_13_153142	0.24339	0.623717	up
novel_13_154233	0.0588115	1.72554	up
novel_14_178040	0.184423	1.05348	up
novel_14_179421	0.207664	0.790865	up
novel_15_199015	0.00101924	2.29499	up
novel_15_204216	0.676608	0.325564	up
novel_16_221376	0.625708	0.370997	up
novel_16_222360	0.014373	1.26848	up
novel_16_223592	0.630088	0.774666	up
novel_17_242275	0.00191425	1.4343	up
novel_18_260122	0.268	1.30283	up
novel_18_262393	0.0552504	1.27192	up
novel_18_274486	0.000415604	2.47305	up
novel_19_297792	0.768353	0.239478	up
novel_19_298277	0.00135237	4.53586	up
novel_19_303063	0.0808543	1.53308	up
novel_19_306477	0.0692751	1.2752	up
novel_19_307113	0.0995674	1.24521	up
novel_19_311564	0.134186	1.12302	up
novel_1_11905	0.504042	0.482289	up
novel_1_22008	2.92e-12	5.07831	up
novel_1_38922	0.715754	0.283028	up
novel_1_40148	0.014373	1.88755	up
novel_20_357411	0.243125	0.919617	up
novel_21_384514	0.000337303	4.16896	up
novel_21_385748	0.596261	0.414279	up
novel_22_390703	0.463069	0.547429	up
novel_22_403597	0.205688	0.921141	up
novel_23_411839	0.00160662	2.27488	up
novel_23_415723	0.742957	0.34683	up
novel_23_424422	2.94e-05	3.55315	up
novel_23_426794	5.26e-05	3.96984	up
novel_26_463815	0.518798	0.458072	up
novel_26_470053	2.32e-08	4.30209	up
novel_26_470057	4.15e-05	5.03514	up
novel_26_470065	4.15e-05	5.03514	up
novel_27_482291	0.495104	0.567383	up
novel_27_484965	0.0108106	2.07426	up
novel_28_491191	0.134186	1.12302	up
novel_29_505709	0.0220244	1.46538	up
novel_29_511250	0.708988	0.346692	up
novel_2_316509	0.0117772	1.8271	up
novel_2_318347	0.711261	0.66118	up
novel_2_320499	7.6e-07	4.23367	up
novel_2_348236	0.014373	1.88755	up
novel_3_519231	0.463069	0.547429	up
novel_3_519235	0.463069	0.547429	up
novel_3_532463	0.0896583	2.31103	up
novel_4_577016	0.207664	0.986023	up
novel_4_581720	0.0343062	1.56599	up
novel_5_594313	0.314918	0.758194	up
novel_5_594314	0.314918	0.758194	up
novel_5_601225	0.0401295	1.1882	up
novel_5_605149	0.000675345	2.41057	up
novel_5_622700	0.112301	2.61333	up
novel_6_636768	0.365589	0.743633	up
novel_6_638229	0.010589	1.77009	up
novel_6_648462	0.373024	0.623366	up
novel_7_667529	0.0786724	1.26044	up
novel_8_699901	0.000675345	2.41057	up
novel_8_700420	0.231172	0.785223	up
novel_8_710125	0.219238	1.18376	up
novel_8_712659	0.133439	1.13176	up
novel_8_713241	0.543763	0.497471	up
novel_9_726900	0.559213	0.497364	up
novel_9_734868	0.00191425	1.43347	up
novel_9_738432	0.0650435	1.2912	up
novel_9_741912	0.314918	0.758194	up
novel_X_757522	0.00213304	1.41628	up
novel_X_761164	0.00191425	1.4343	up
novel_X_767128	0.352588	0.892948	up
novel_X_767643	0.933155	0.0779427	up
bta-let-7a-5p	0.019122	-0.814284	down
bta-let-7b	0.396326	-0.353372	down
bta-let-7c	0.00997364	-0.932408	down
bta-let-7d	0.373024	-0.420218	down
bta-let-7e	0.0450402	-1.28642	down
bta-let-7f	0.268	-0.409553	down
bta-let-7g	0.457405	-0.301255	down
bta-miR-1	0.627447	-0.488186	down
bta-miR-100	0.0013033	-1.08258	down
bta-miR-101	0.61155	-0.22335	down
bta-miR-106b	0.992028	-0.00992062	down
bta-miR-10a	0.0705823	-0.749167	down
bta-miR-10b	0.112799	-0.575402	down
bta-miR-1185	0.906827	-0.121306	down
bta-miR-1197	0.000558442	-2.60557	down
bta-miR-1249	0.483965	-1.17686	down
bta-miR-125a	2.17e-05	-1.57813	down
bta-miR-125b	3.15e-07	-1.68002	down
bta-miR-126-5p	0.519909	-0.290284	down
bta-miR-126-3p	0.0998304	-0.542649	down
bta-miR-127	0.0146895	-0.900361	down
bta-miR-1271	0.0794629	-0.855095	down
bta-miR-128	0.0651622	-0.888135	down
bta-miR-1296	0.668349	-0.361333	down
bta-miR-1306	0.155772	-0.841996	down
bta-miR-130a	0.293875	-0.589242	down
bta-miR-132	0.519909	-0.294582	down
bta-miR-133a	0.516158	-0.642383	down
bta-miR-133b	0.792222	-0.431202	down
bta-miR-134	0.373024	-0.600309	down
bta-miR-135a	0.98227	-0.064645	down
bta-miR-136	0.00192053	-1.44506	down
bta-miR-1388-5p	0.297563	-0.598573	down
bta-miR-1388-3p	0.266695	-0.616094	down
bta-miR-139	0.0117772	-1.4456	down
bta-miR-144	0.434483	-0.622798	down
bta-miR-145	0.589919	-0.276154	down
bta-miR-1468	0.0649073	-0.886384	down
bta-miR-148b	0.759497	-0.164214	down
bta-miR-149-5p	0.786242	-0.17996	down
bta-miR-151-5p	0.290926	-0.526997	down
bta-miR-151-3p	0.531809	-0.253968	down
bta-miR-152	0.0527474	-0.805235	down
bta-miR-154b	0.0084832	-1.38034	down
bta-miR-154c	0.00121004	-1.41564	down
bta-miR-15b	0.894211	-0.088404	down
bta-miR-181a	0.0180689	-0.885232	down
bta-miR-181b	0.735061	-0.17148	down
bta-miR-181c	0.330159	-0.682182	down
bta-miR-181d	0.385015	-0.519511	down
bta-miR-183	0.668349	-0.268668	down
bta-miR-184	0.0645122	-2.73521	down
bta-miR-185	0.625708	-0.275751	down
bta-miR-190a	0.884728	-0.347089	down
bta-miR-191	0.715754	-0.168468	down
bta-miR-192	0.499911	-0.294493	down
bta-miR-193a-5p	0.0421201	-1.00895	down
bta-miR-193a-3p	0.663842	-0.326361	down
bta-miR-193b	0.664196	-0.318318	down
bta-miR-194	0.990198	-0.0336839	down
bta-miR-195	0.0450402	-0.857895	down
bta-miR-196a	0.0786724	-0.833042	down
bta-miR-197	0.918252	-0.0695753	down
bta-miR-199a-5p	0.192423	-0.530841	down
bta-miR-199a-3p	0.00178082	-1.06199	down
bta-miR-199b	0.209405	-0.645897	down
bta-miR-199c	0.222796	-0.635422	down
bta-miR-204	0.000391517	-1.63105	down
bta-miR-205	0.00160662	-1.56917	down
bta-miR-206	0.139392	-2.52465	down
bta-miR-212	0.0786724	-1.04371	down
bta-miR-214	0.147083	-0.754696	down
bta-miR-218	0.292811	-0.471437	down
bta-miR-221	0.192423	-0.61488	down
bta-miR-222	0.926349	-0.0372546	down
bta-miR-224	0.0786724	-0.863369	down
bta-miR-2284w	0.668349	-0.302099	down
bta-miR-2284x	0.527503	-0.313608	down
bta-miR-2284y	0.904862	-0.12675	down
bta-miR-2285i	0.288244	-0.890524	down
bta-miR-2285t	0.0613316	-2.00731	down
bta-miR-2299-3p	0.00280009	-2.19634	down
bta-miR-2316	0.288244	-1.08678	down
bta-miR-2399-5p	0.703327	-0.349093	down
bta-miR-23a	0.938743	-0.0574488	down
bta-miR-23b-5p	0.0201709	-1.8419	down
bta-miR-23b-3p	0.34986	-0.401647	down
bta-miR-24-3p	0.10684	-0.568376	down
bta-miR-24	0.0084832	-1.25897	down
bta-miR-2431-5p	0.668349	-0.317821	down
bta-miR-2443	0.661783	-0.277635	down
bta-miR-2478	0.309953	-0.712251	down
bta-miR-25	0.0896583	-0.665767	down
bta-miR-26a	0.172291	-0.492861	down
bta-miR-26b	0.514129	-0.254771	down
bta-miR-27a-3p	0.877473	-0.054301	down
bta-miR-27b	0.0117772	-0.85015	down
bta-miR-28	0.243125	-0.567874	down
bta-miR-296-3p	0.169128	-1.02722	down
bta-miR-299	0.160234	-0.790216	down
bta-miR-29a	0.0998304	-0.650374	down
bta-miR-29d-3p	0.506326	-0.552868	down
bta-miR-30a-5p	0.625708	-0.39252	down
bta-miR-30b-5p	0.463069	-0.387917	down
bta-miR-30b-3p	0.146179	-0.984549	down
bta-miR-30c	0.0117874	-0.990348	down
bta-miR-30d	0.0201709	-0.81449	down
bta-miR-30f	0.0459689	-0.929384	down
bta-miR-323	0.0184991	-1.54894	down
bta-miR-328	0.0538812	-0.997484	down
bta-miR-331-3p	0.849002	-0.112574	down
bta-miR-339a	0.197204	-0.748539	down
bta-miR-339b	0.630088	-0.308326	down
bta-miR-340	0.219377	-0.606365	down
bta-miR-342	0.516327	-0.320942	down
bta-miR-3431	0.405334	-0.475296	down
bta-miR-3432a	0.735061	-0.169662	down
bta-miR-3432b	0.633822	-0.288259	down
bta-miR-34c	0.0388959	-0.930988	down
bta-miR-3613a	0.992028	-0.0612463	down
bta-miR-365-5p	0.457405	-0.498926	down
bta-miR-365-3p	0.166311	-0.74085	down
bta-miR-369-3p	0.271999	-0.562561	down
bta-miR-374a	0.688483	-0.240781	down
bta-miR-374b	0.219377	-0.562571	down
bta-miR-376a	0.992028	-0.0342143	down
bta-miR-379	0.0730764	-0.69689	down
bta-miR-380-5p	0.00121004	-2.36129	down
bta-miR-380-3p	0.000352752	-1.70199	down
bta-miR-382	0.0117772	-1.22933	down
bta-miR-3956	0.31491	-0.726988	down
bta-miR-409a	0.0304356	-1.05805	down
bta-miR-410	0.0476714	-1.22239	down
bta-miR-411a	0.000281998	-1.33326	down
bta-miR-411b	0.00191425	-1.49717	down
bta-miR-411c-5p	0.014373	-1.1343	down
bta-miR-421	0.7379	-0.182091	down
bta-miR-423-5p	0.953003	-0.038938	down
bta-miR-423-3p	0.373024	-0.386912	down
bta-miR-424-5p	0.448252	-0.857259	down
bta-miR-424-3p	0.121235	-0.985333	down
bta-miR-432	0.504042	-0.330903	down
bta-miR-433	0.0236938	-1.38288	down
bta-miR-450a	0.132382	-0.778393	down
bta-miR-450b	0.506532	-0.685579	down
bta-miR-451	0.0866963	-0.830567	down
bta-miR-452	0.918252	-0.118381	down
bta-miR-455-5p	0.386151	-0.460568	down
bta-miR-455-3p	0.0279388	-1.11324	down
bta-miR-485	0.0462206	-1.35856	down
bta-miR-486	0.386909	-0.562534	down
bta-miR-487a	0.115576	-1.0408	down
bta-miR-487b	0.0346367	-1.11566	down
bta-miR-491	0.0881659	-1.22225	down
bta-miR-494	0.134186	-0.648979	down
bta-miR-495	0.777793	-0.0903907	down
bta-miR-497	0.098613	-0.815782	down
bta-miR-499	0.567915	-0.2895	down
bta-miR-504	0.192542	-0.669744	down
bta-miR-542-5p	0.0896583	-1.32606	down
bta-miR-574	0.867869	-0.113155	down
bta-miR-582	0.944266	-0.0857619	down
bta-miR-592	0.00145338	-2.07565	down
bta-miR-6119-3p	0.615929	-0.298001	down
bta-miR-6120-3p	0.429413	-0.396157	down
bta-miR-628	0.439657	-0.601969	down
bta-miR-6520	0.225116	-0.969366	down
bta-miR-6522	0.16603	-0.761747	down
bta-miR-6524	0.480931	-0.41001	down
bta-miR-6529a	0.944266	-0.0206743	down
bta-miR-654	0.132382	-1.11314	down
bta-miR-655	0.243125	-0.708789	down
bta-miR-664b	0.355005	-0.758238	down
bta-miR-708	0.708988	-0.264096	down
bta-miR-744	0.244219	-0.753766	down
bta-miR-758	0.0786724	-1.44263	down
bta-miR-7859	0.000764376	-1.94456	down
bta-miR-874	0.257934	-0.685651	down
bta-miR-885	0.711261	-0.294591	down
bta-miR-92a	0.106946	-0.633446	down
bta-miR-92b	0.267457	-0.630687	down
bta-miR-95	0.169128	-0.713859	down
bta-miR-96	0.933155	-0.0975244	down
bta-miR-98	0.729832	-0.283019	down
bta-miR-99a-5p	1.49e-05	-1.37383	down
novel_10_60606	0.13004	-1.06308	down
novel_10_61025	0.925635	-0.111271	down
novel_10_74609	0.989792	-0.102579	down
novel_11_103840	0.516327	-0.517411	down
novel_11_105744	0.827442	-0.435779	down
novel_11_83473	0.962206	-0.0588508	down
novel_11_98550	0.677832	-0.443697	down
novel_13_135308	0.866505	-0.238198	down
novel_13_139083	0.112301	-1.31201	down
novel_13_149204	1	-0.181615	down
novel_13_153615	0.172291	-0.989772	down
novel_14_174736	0.457405	-0.580802	down
novel_15_198601	0.892837	-0.154408	down
novel_16_221354	0.983812	-0.0566463	down
novel_16_224954	0.147083	-1.01351	down
novel_17_233936	0.172291	-0.989772	down
novel_17_241269	0.386151	-0.661154	down
novel_20_357333	0.962206	-0.0425707	down
novel_21_366322	0.735061	-0.252058	down
novel_21_372350	0.801858	-0.319888	down
novel_23_410315	0.676608	-0.257777	down
novel_23_426032	0.386151	-0.661154	down
novel_24_435952	0.637001	-0.28405	down
novel_24_443685	0.172291	-0.989772	down
novel_25_450445	0.121069	-2.03771	down
novel_26_474056	0.112301	-1.82753	down
novel_27_485957	0.0948827	-2.2962	down
novel_29_505587	0.480931	-0.396378	down
novel_2_313094	0.779088	-0.196353	down
novel_2_325467	0.962206	-0.0588508	down
novel_2_326619	0.668349	-0.299234	down
novel_3_550105	0.117473	-1.91665	down
novel_5_589519	0.0192017	-2.87032	down
novel_5_596263	0.32181	-0.739208	down
novel_5_596750	0.831519	-0.280129	down
novel_5_601009	0.532946	-0.475558	down
novel_5_619635	0.0844565	-2.22641	down
novel_6_637614	0.137331	-1.79599	down
novel_6_652535	0.562571	-0.498596	down
novel_7_677565	0.768353	-0.262842	down
novel_7_684237	0.386151	-0.653676	down
novel_8_706397	0.172291	-0.989772	down
novel_8_713935	0.432284	-0.702704	down
novel_8_714281	0.118541	-2.17538	down
novel_9_721664	0.0538812	-2.16167	down
novel_X_754206	0.373024	-0.672743	down
novel_X_754578	0.0257422	-1.51472	down
novel_X_756620	0.763441	-0.156032	down
novel_X_760192	0.895847	-0.186183	down
